# Supplementary material for: Genome-wide co-expression analysis predicts protein kinases as important regulators of phosphate deficiency-induced root hair remodeling in Arabidopsis
Source: BMC Genomics. 2013 Apr 1;14:210. doi: 10.1186/1471-2164-14-210 (PMC3636113; doi:10.1186/1471-2164-14-210)
Supplement: Additional file 1 — Expression of 1,118 kinase genes in Arabidopsis retrieved from TAIR10 roots. [file 1471-2164-14-210-S1.xls]

## Sheet: Title page
Protein subcellular localization was predicted by the TargetP (left,http://www.cbs.dtu.dk/services/TargetP/) and WoLF PSORT (right,http://wolfpsort.org) programs, respecitvely. Letters C indicates Chloroplast, M indicates Mitochondria, N indicates Nuclear, O indicates others, P indicates Plasma membrane, S indicates Secretory pathway, Y indicates Cytosolic and V indicates Vacuole, respectively. #…

## Sheet: 1118 Kinases  
Locus	Subcellular localization	Alias	Annotation	cDNA length(Kb)	#uniqE1	#uniqE2	#uniqE3
AT3G10540	O,Y		3-phosphoinositide-dependent protein kinase	1.955	450	460	616
AT4G16360	C,N		5'-AMP-activated protein kinase beta-2 subunit protein	1.782	720	804	942
AT2G34650	C,N	PID	ABR, PID, Protein kinase superfamily protein	1.722	74	71	78
AT3G59420	S,C	CR4	ACR4, CR4, crinkly4	3.395	137	129	146
AT4G38470	O,Y	STY46	ACT-like protein tyrosine kinase family protein	1.858	1497	966	1111
AT4G35780	O,Y	STY17	ACT-like protein tyrosine kinase family protein	2.11	501	464	656
AT2G17700	O,Y	STY8	ACT-like protein tyrosine kinase family protein	2.189	374	351	445
AT1G03930	O,N	CKL9BETA	ADK1, CKL9ALPHA, CKL9BETA, dual specificity kinase 1	2.338	473	447	617
AT3G53570	O,Y	FC1	AFC1, AME2, FC1, FUS3-complementing gene 1	2.116	333	333	415
AT4G24740	O,Y	FC2	AFC2, AME1, FC2, FUS3-complementing gene 2	1.617	695	705	877
AT4G33080	O,Y		AGC (cAMP-dependent, cGMP-dependent and protein kinase C) kinase family protein	2.158	1235	1441	1739
AT4G14350	O,N		AGC (cAMP-dependent, cGMP-dependent and protein kinase C) kinase family protein	2.581	1219	1314	1625
AT3G23310	O,N		AGC (cAMP-dependent, cGMP-dependent and protein kinase C) kinase family protein	2.487	612	589	761
AT3G20830	C,N		AGC (cAMP-dependent, cGMP-dependent and protein kinase C) kinase family protein	1.298	314	310	356
AT2G19400	O,N		AGC (cAMP-dependent, cGMP-dependent and protein kinase C) kinase family protein	2.07	25	32	26
AT4G13000	O,Y		AGC (cAMP-dependent, cGMP-dependent and protein kinase C) kinase family protein	1.165	18	18	20
AT2G20470	M,N		AGC (cAMP-dependent, cGMP-dependent and protein kinase C) kinase family protein	1.71	7	3	10
AT3G12690	C,Y	AGC1.5	AGC1.5, AGC kinase 1.5	2.406	82	103	102
AT1G79250	O,N	AGC1.7	AGC1.7, AGC kinase 1.7	1.964	22	38	32
AT4G26610	O,N	D6PKL1	AGC1-2, D6PKL1, D6 protein kinase like 1	2.003	611	625	654
AT3G25250	O,N	OXI1	AGC2, AGC2-1, AtOXI1, OXI1, AGC (cAMP-dependent, cGMP-dependent and protein kinase C) kinase family protein	1.504	457	308	542
AT1G08680	O,N	ZIGA4	AGD14, ZIGA4, ARF GAP-like zinc finger-containing protein ZIGA4	2.772	1134	1098	1269
AT2G17820	O,P	HK1	AHK1, ATHK1, HK1, histidine kinase 1	4.04	1456	1660	1393
AT5G35750	O,P	HK2	AHK2, HK2, histidine kinase 2	3.903	962	824	1003
AT1G27320	S,P	HK3	AHK3, HK3, histidine kinase 3	3.562	1914	1856	2366
AT2G01830	O,P	WOL1	AHK4, ATCRE1, CRE1, WOL, WOL1, CHASE domain containing histidine kinase protein	3.909	2349	2227	2841
AT5G10720	O,N	HK5	AHK5, CKI2, HK5, histidine kinase 5	3.291	425	443	556
AT3G01090	O,Y	SNRK1.1	AKIN10, KIN10, KIN10, SNRK1.1, SNF1 kinase homolog 10	2.318	903	903	1108
AT3G29160	O,Y	SNRK1.2	AKIN11, ATKIN11, KIN11, SNRK1.2, SNF1 kinase homolog 11	2.078	720	771	945
AT5G21170	C,N	AKINBETA1	AKINBETA1, 5'-AMP-activated protein kinase beta-2 subunit protein	1.376	511	456	555
AT2G20300	S,C	ALE2	ALE2, Protein kinase superfamily protein	3.162	876	845	915
AT4G32660	O,Y	AME3	AME3, Protein kinase superfamily protein	1.699	511	511	646
AT1G09000	O,N	NP1	ANP1, MAPKKK1, NP1, NPK1-related protein kinase 1	2.27	275	275	323
AT1G54960	O,N	NP2	ANP2, MAPKKK2, NP2, NPK1-related protein kinase 2	2.183	150	177	176
AT3G06030	O,N	NP3	ANP3, MAPKKK12, NP3, NPK1-related protein kinase 3	2.246	301	420	370
AT5G56580	S,Y	MKK6	ANQ1, ATMKK6, MKK6, MAP kinase kinase 6	1.274	206	291	261
AT3G04690	S,P	ANX1	ANX1, Malectin/receptor-like protein kinase family protein	2.755	75	90	95
AT5G28680	S,P	ANX2	ANX2, Malectin/receptor-like protein kinase family protein	2.577	0	0	0
AT2G32800	O,N	AP4.3A	AP4.3A, protein kinase family protein	2.728	327	286	429
AT1G07570	C,Y	APK1A	APK1, APK1A, Protein kinase superfamily protein	1.851	133	136	187
AT2G28930	S,C	PK1B	APK1B, PK1B, protein kinase 1B	1.863	251	270	289
AT1G14370	C,Y	PBL2	APK2A, PBL2, protein kinase 2A	1.743	411	374	504
AT2G02800	C,Y	Kin2	APK2B, protein kinase 2B	1.698	1107	1098	1432
AT4G08500	M,N	MEKK1	ARAKIN, ATMEKK1, MAPKKK8, MEKK1, MAPK/ERK kinase kinase 1	2.49	480	509	628
AT1G65790	S,C	RK1	ARK1, RK1, receptor kinase 1	2.532	0	0	1
AT1G65800	S,S	RK2	ARK2, RK2, receptor kinase 2	2.781	1	0	0
AT4G21380	S,S	RK3	ARK3, RK3, receptor kinase 3	2.983	0	1	1
AT1G71410	O,C		ARM repeat superfamily protein	3.271	1627	1645	1795
AT1G10470	O,N	MEE7	ARR4, ATRR1, IBC7, MEE7, response regulator 4	1.275	1518	1485	1717
AT2G26290	M,Y	ARSK1	ARSK1, root-specific kinase 1	1.375	210	264	344
AT1G10940	O,K	SRK2A	ASK1, SNRK2-4, SNRK2.4, SRK2A, Protein kinase superfamily protein	1.827	1165	1207	1507
AT5G08590	O,K	SRK2G	ASK2, ASK2, SNRK2-1, SNRK2.1, SRK2G, SNF1-related protein kinase 2.1	1.493	1020	1018	1389
AT2G30980	O,N	SKdZeta	ASKdZeta, ATSK2-2, ATSK23, BIL1, SKdZeta, SHAGGY-related protein kinase dZeta	1.599	1105	1259	1411
AT4G00720	M,M	SK32	ASKTHETA, ATSK32, SK32, shaggy-like protein kinase 32	2.206	2178	2190	2227
AT1G18040	O,Y	CDKD1;3	AT;CDCKD;3, CAK2AT, CDKD1;3, cyclin-dependent kinase D1;3	1.634	223	238	241
AT1G73690	O,Y	CDKD1;1	AT;CDKD;1, CAK3AT, CDKD1;1, cyclin-dependent kinase D1;1	1.625	82	102	89
AT1G66750	O,Y	CDKD;2	AT;CDKD;2, CAK4, CAK4AT, CDKD1;2, CDKD;2, CDK-activating kinase 4	1.345	201	198	261
AT3G48190	O,N	PIG1	ATATM, ATM, ataxia-telangiectasia mutated	11.88	791	867	923
AT5G40820	O,P	ATRAD3	ATATR, ATR, ATRAD3, Ataxia telangiectasia-mutated and RAD3-related	9.189	328	359	359
AT4G32830	O,Y	AUR1	AtAUR1, AUR1, ataurora1	1.171	333	403	356
AT2G25880	O,Y	AUR2	AtAUR2, AUR2, ataurora2	1.185	178	198	219
AT2G45490	O,Y	AUR3	AtAUR3, AUR3, ataurora3	0.917	55	80	79
AT4G33430	S,P	SERK3	ATBAK1, ATSERK3, BAK1, ELG, RKS10, SERK3, BRI1-associated receptor kinase	2.821	1875	1913	2318
AT4G39400	S,S	DWF2	ATBRI1, BIN1, BRI1, CBB2, DWF2, Leucine-rich receptor-like protein kinase family protein	4.166	2203	2246	2410
AT2G41140	C,Y	CRK1	ATCBK3, ATCRK1, CRK1, CDPK-related kinase 1	2.148	741	716	875
AT5G63610	O,C	HEN3	ATCDK8, CDKE;1, HEN3, cyclin-dependent kinase E;1	1.901	563	621	673
AT1G18890	C,	CPK10	ATCDPK1, CDPK1, CPK10, calcium-dependent protein kinase 1	2.568	576	576	784
AT1G35670	O,C	CPK11	ATCDPK2, ATCPK11, CDPK2, CPK11, calcium-dependent protein kinase 2	1.757	891	972	1308
AT2G17290	O,Y	CPK6	ATCDPK3, ATCPK6, CPK6, Calcium-dependent protein kinase family protein	2.332	1742	1705	2617
AT5G23580	M,C	CPK12	ATCDPK9, ATCPK12, CDPK9, CPK12, calmodulin-like domain protein kinase 9	1.758	436	472	549
AT2G31270	C,N	CDT1A	ATCDT1A, CDT1, CDT1A, homolog of yeast CDT1 A	2.03	364	397	442
AT3G54710	C,Y	CDT1B	ATCDT1B, CDT1, CDT1B, homolog of yeast CDT1 B homolog of yeast CDT1 B	1.673	97	122	126
AT5G01820	O,Y	SR1	ATCIPK14, ATSR1, CIPK14, SnRK3.15, SR1, serine/threonine protein kinase 1	1.808	1249	1434	1736
AT1G29230	C,C	WL1	ATCIPK18, ATWL1, CIPK18, SnRK3.20, WL1, CBL-interacting protein kinase 18	1.563	26	39	39
AT1G30270	C,C	SnRK3.23	ATCIPK23, CIPK23, LKS1, SnRK3.23, CBL-interacting protein kinase 23	2.235	2075	2241	2707
AT4G30960	O,P	SNRK3.14	ATCIPK6, CIPK6, SIP3, SNRK3.14, SOS3-interacting protein 3	1.958	3170	2922	3517
AT4G24400	O,Y_N	SnRK3.13	ATCIPK8, CIPK8, PKS11, SnRK3.13, CBL-interacting protein kinase 8	1.664	1305	1399	1613
AT5G67380	S,Y	CKA1	ATCKA1, CKA1, casein kinase alpha 1	1.467	1083	1135	1246
AT3G50000	S,V	CKA2	ATCKA2, CKA2, casein kinase II, alpha chain 2	1.467	1311	1379	1665
AT1G75820	S,S	FLO5	ATCLV1, CLV1, FAS3, FLO5, Leucine-rich receptor-like protein kinase family protein	3.431	1995	1871	2049
AT5G04870	M,C	CPK1	ATCPK1, CPK1, calcium dependent protein kinase 1	2.526	1986	1881	2231
AT3G10660	C,C	CPK2	ATCPK2, CPK2, calmodulin-domain protein kinase cdpk isoform 2	2.142	561	602	725
AT4G04740	O,Y	CPK23	ATCPK23, CPK23, calcium-dependent protein kinase 23	3.002	475	471	571
AT4G38230	O,Y	CPK26	ATCPK26, CPK26, calcium-dependent protein kinase 26	2.074	458	511	588
AT1G74740	O,Y	CPK30	ATCPK30, CDPK1A, CPK30, calcium-dependent protein kinase 30	2.047	672	762	943
AT3G57530	O,X	CPK32	ATCPK32, CDPK32, CPK32, calcium-dependent protein kinase 32	2.201	1378	1153	2062
AT4G09570	O,C	CPK4	ATCPK4, CPK4, calcium-dependent protein kinase 4	1.7	559	591	720
AT4G35310	O,Y	CPK5	ATCPK5, CPK5, calmodulin-domain protein kinase 5	2.263	2670	2671	3347
AT2G46700	O,Y	CRK3	ATCRK3, CRK3, CDPK-related kinase 3	2.285	508	561	611
AT3G09780	S,S	CCR1	ATCRR1, CCR1, CRINKLY4 related 1	2.421	116	108	105
AT2G39180	S,P	CCR2	ATCRR2, CCR2, CRINKLY4 related 2	2.515	224	229	314
AT3G55950	S,C	CCR3	ATCRR3, CCR3, CRINKLY4 related 3	2.705	219	249	303
AT4G08920	O,C	OOP2	ATCRY1, BLU1, CRY1, HY4, OOP2, cryptochrome 1	2.551	1007	830	1109
AT1G02090	O,Y	FUS5	ATCSN7, COP15, CSN7, FUS5, Proteasome component (PCI) domain protein	1.659	504	623	640
AT5G03730	O,C	SIS1	AtCTR1, CTR1, SIS1, Protein kinase superfamily protein	3.115	1452	1526	1682
AT1G08720	M,N	EDR1	ATEDR1, EDR1, Protein kinase superfamily protein	3.081	607	636	677
AT1G66340	O,Y	ETR1	AtETR1, EIN1, ETR, ETR1, Signal transduction histidine kinase, hybrid-type, ethylene sensor	2.774	795	901	965
AT3G19980	O,Y	STPP	ATFYPP3, EMB2736, FYPP3, STPP, flower-specific, phytochrome-associated protein phosphatase 3	1.531	508	543	681
AT1G06390	O,N	SK22	ATGSK1, ATSK2-3, ATSK22, BIL2, GSK1, SK22, GSK3/SHAGGY-like protein kinase 1	1.739	966	1063	1087
AT3G59700	S,V	LECRK1	ATHLECRK, HLECRK, LECRK1, lectin-receptor kinase	2.143	243	261	303
AT5G24360	S,Y	IRE1-1	ATIRE1-1, IRE1-1, inositol requiring 1-1	3.096	677	727	844
AT2G17520	S,P	IRE1A	ATIRE1-2, IRE1-2, IRE1A, Endoribonuclease/protein kinase IRE1-like	2.915	1421	1428	1728
AT3G21220	C,N	MKK5	ATMAP2K_ALPHA, ATMEK5, ATMKK5, MAP2K_A, MEK5, MKK5, MAP kinase kinase 5	1.595	525	568	749
AT1G53165	O,N	ATMAP4K ALPHA1	ATMAP4K ALPHA1, Protein kinase superfamily protein	2.628	515	526	661
AT3G45640	O,Y	MPK3	ATMAPK3, ATMPK3, MPK3, mitogen-activated protein kinase 3	1.483	1370	931	1892
AT2G43790	O,K	MPK6	ATMAPK6, ATMPK6, MAPK6, MPK6, MAP kinase 6	1.653	1309	1469	1702
AT4G26070	O,C	NMAPKK	ATMEK1, MEK1, MKK1, NMAPKK, MAP kinase/ ERK kinase 1	1.627	181	194	195
AT1G51660	C,C	MKK4	ATMEK4, ATMKK4, MKK4, mitogen-activated protein kinase kinase 4	1.625	410	312	460
AT1G32320	M,Y	MKK10	ATMKK10, MKK10, MAP kinase kinase 10	0.918	0	0	0
AT4G29810	O,N	MKK2	ATMKK2, MK1, MKK2, MAP kinase kinase 2	1.508	690	760	815
AT5G40440	O,Y	MKK3	ATMKK3, MKK3, mitogen-activated protein kinase kinase 3	1.791	159	168	238
AT1G18350	M,C	MKK7	ATMKK7, BUD1, MKK7, MKK7, MAP kinase kinase 7	1.088	2	1	1
AT3G06230	C,C	MKK8	ATMKK8, MKK8, MAP kinase kinase 8	0.882	0	0	0
AT1G73500	M,N	MKK9	ATMKK9, MKK9, MAP kinase kinase 9	1.439	431	165	512
AT1G10210	O,Y	MPK1	ATMPK1, MPK1, mitogen-activated protein kinase 1	1.877	187	192	226
AT3G59790	O,Y	MPK10	ATMPK10, MPK10, MAP kinase 10	1.182	1	0	0
AT1G01560	O,Y	MPK11	ATMPK11, MPK11, MAP kinase 11	1.71	23	18	30
AT2G46070	O,Y	MPK12	ATMPK12, MAPK12, MPK12, mitogen-activated protein kinase 12	1.348	27	29	48
AT1G07880	O,Y	ATMPK13	ATMPK13, Protein kinase superfamily protein	1.411	343	436	394
AT4G36450	O,Y	MPK14	ATMPK14, MPK14, MPK14, mitogen-activated protein kinase 14	1.086	20	17	12
AT1G73670	M,Y	MPK15	ATMPK15, MPK15, MAP kinase 15	2.165	585	618	842
AT2G01450	O,N	MPK17	ATMPK17, MPK17, MAP kinase 17	2.017	2640	2785	3598
AT1G53510	O,N	MPK18	ATMPK18, MPK18, mitogen-activated protein kinase 18	2.38	1096	1101	1298
AT3G14720	O,Y	MPK19	ATMPK19, MPK19, MAP kinase 19	2.389	946	1034	1328
AT1G59580	O,Y	MPK2	ATMPK2, MPK2, mitogen-activated protein kinase homolog 2	1.615	1091	1014	1208
AT2G42880	O,Y	MPK20	ATMPK20, MPK20, MAP kinase 20	2.438	2603	2752	3188
AT4G01370	O,Y	MPK4	ATMPK4, MPK4, MAP kinase 4	1.454	782	892	1027
AT4G11330	O,Y	MPK5	ATMPK5, MPK5, MAP kinase 5	1.523	126	125	248
AT2G18170	O,Y	MPK7	ATMPK7, MPK7, MAP kinase 7	1.695	423	468	581
AT1G18150	C,N	MPK8	ATMPK8, Protein kinase superfamily protein	2.333	1250	1327	1677
AT3G63260	O,K	ATMRK1	ATMRK1, Protein kinase superfamily protein	1.741	808	904	904
AT3G27560	O,K	ATN1	ATN1, Protein kinase superfamily protein	1.734	498	484	615
AT1G54510	O,N	NEK1	ATNEK1, NEK1, NIMA-related serine/threonine kinase 1	2.324	529	578	645
AT3G04810	O,N	NEK2	ATNEK2, NEK2, NIMA-related kinase 2	2.33	1042	1052	1321
AT5G28290	O,N	NEK3	ATNEK3, NEK3, NIMA-related kinase 3	2.149	360	342	379
AT3G63280	O,N	NEK4	ATNEK4, NEK4, NIMA-related kinase 4	2.11	651	525	767
AT3G20860	O,N	NEK5	ATNEK5, NEK5, NIMA-related kinase 5	1.284	349	304	403
AT3G44200	O,N	NEK6	ATNEK6, IBO1, NEK6, NIMA (never in mitosis, gene A)-related 6	3.328	1653	1686	2109
AT3G12200	O,N	Nek7	AtNek7, Nek7, NIMA-related kinase 7	2.377	652	681	818
AT4G33950	O,K	SRK2E	ATOST1, OST1, P44, SNRK2-6, SNRK2.6, SRK2E, Protein kinase superfamily protein	1.71	333	402	362
AT1G61475	O,E		ATP binding;protein kinases	0.639	0	0	0
AT2G20635	O,N		ATP binding;protein kinases;protein serine/threonine kinases	1.578	176	197	168
AT3G06483	O,Y	PDK	ATPDHK, PDK, pyruvate dehydrogenase kinase	1.575	249	232	357
AT5G04510	O,N	PDK1	ATPDK1, PDK1, 3'-phosphoinositide-dependent protein kinase 1	2.188	616	627	792
AT1G73080	S,P	PEPR1	ATPEPR1, PEPR1, PEP1 receptor 1	3.552	1077	1007	1355
AT1G17750	S,C	PEPR2	AtPEPR2, PEPR2, PEP1 receptor 2	3.379	224	195	340
AT3G24550	C,C	PERK1	ATPERK1, PERK1, proline extensin-like receptor kinase 1	2.377	1926	1824	2105
AT1G26150	C,N	PERK10	ATPERK10, PERK10, proline-rich extensin-like receptor kinase 10	2.866	702	612	680
AT1G23540	C,N	PERK12	AtPERK12, IGI1, Protein kinase superfamily protein	2.278	24	32	29
AT5G47760	O,C	PGLP2	ATPGLP2, ATPK5, PGLP2, PGLP2, 2-phosphoglycolate phosphatase 2	1.203	274	272	341
AT3G08730	M,M	S6K1	ATPK1, ATPK6, ATS6K1, PK1, PK6, S6K1, protein-serine kinase 1	1.864	924	1058	1263
AT5G01810	M,C	SNRK3.1	ATPK10, CIPK15, PKS3, SIP2, SNRK3.1, CBL-interacting protein kinase 15	2.238	1215	1150	1303
AT3G08720	C,N	S6K2	ATPK19, ATPK2, ATS6K2, S6K2, serine/threonine protein kinase 2	2.078	548	440	816
AT5G08160	O,K	PK3	ATPK3, PK3, serine/threonine protein kinase 3	1.556	1438	1625	1765
AT3G27580	C,C	D6PKL3	ATPK7, D6PKL3, Protein kinase superfamily protein	2.483	491	487	597
AT1G08650	O,Y	PPCK1	ATPPCK1, PPCK1, phosphoenolpyruvate carboxylase kinase 1	1.429	1104	1334	1413
AT3G04530	O,Y	PPCK2	ATPPCK2, PEPCK2, PPCK2, phosphoenolpyruvate carboxylase kinase 2	1.036	68	104	70
AT2G07040	S,P	PRK2A	ATPRK2A, PRK2A, Leucine-rich repeat protein kinase family protein	2.209	0	0	0
AT2G02220	S,P	PSKR1	ATPSKR1, PSKR1, phytosulfokin receptor 1	3.147	943	872	1150
AT5G53890	S,P	PSKR2	AtPSKR2, PSKR2, phytosylfokine-alpha receptor 2	3.438	706	770	837
AT4G23190	S,P	CRK11	AT-RLK3, CRK11, cysteine-rich RLK (RECEPTOR-like protein kinase) 11	2.292	224	183	256
AT1G17240	M,P	RLP2	AtRLP2, RLP2, receptor like protein 2	2.302	40	43	46
AT1G17250	M,P	RLP3	AtRLP3, RLP3, receptor like protein 3	2.271	0	0	0
AT4G21210	C,C	RP1	ATRP1, RP1, PPDK regulatory protein	1.424	58	52	64
AT3G01200	C,K	RP2	AtRP2, RP2, PPDK regulatory protein 2	1.463	118	144	163
AT1G71830	S,P	SERK1	ATSERK1, SERK1, somatic embryogenesis receptor-like kinase 1	2.57	432	471	532
AT1G34210	S,P	SERK2	ATSERK2, SERK2, somatic embryogenesis receptor-like kinase 2	2.448	248	263	237
AT2G13790	S,P	SERK4	ATSERK4, BAK7, BKK1, SERK4, somatic embryogenesis receptor-like kinase 4	2.234	235	254	272
AT2G13800	S,V	SERK5	ATSERK5, BAK8, SERK5, somatic embryogenesis receptor-like kinase 5	1.985	134	150	141
AT3G08760	C,N	ATSIK	ATSIK, Protein kinase superfamily protein	2.147	553	428	638
AT5G26751	O,Y	SK 11	ATSK11, SK 11, shaggy-related kinase 11	1.666	1215	1248	1532
AT3G05840	O,Y	ATSK12	ATSK12, Protein kinase superfamily protein	1.74	1913	1975	2416
AT5G14640	O,Y	SK13	ATSK13, SK13, shaggy-like kinase 13	1.719	1059	1340	1566
AT4G18710	O,Y	UCU1	ATSK21, BIN2, DWF12, SK21, UCU1, Protein kinase superfamily protein	1.951	2718	2419	3511
AT1G09840	C,M	SK41	ATSK41, SK41, shaggy-like protein kinase 41	2.266	1395	1610	1648
AT1G57870	O,N	SK42	ATSK42, SK42, shaggy-like kinase 42	2.022	510	545	687
AT5G60550	M,C	GRIK2	ATSNAK1, GRIK2, geminivirus rep interacting kinase 2	1.95	0	0	0
AT3G45240	S,Y	GRIK1	ATSNAK2, GRIK1, geminivirus rep interacting kinase 1	2.257	17	4.00001	29
AT1G09020	M,C	SNF4	ATSNF4, SNF4, homolog of yeast sucrose nonfermenting 4	2.302	1076	1255	1330
AT5G35410	O,Y	SOS2	ATSOS2, CIPK24, SNRK3.11, SOS2, Protein kinase superfamily protein	1.757	148	142	185
AT3G23000	C,P	SnRK3.10	ATSR2, ATSRPK1, CIPK7, PKS7, SnRK3.10, CBL-interacting protein kinase 7	1.535	3419	3628	4217
AT1G79680	S,C	WAKL10	ATWAKL10, WAKL10, WALL ASSOCIATED KINASE (WAK)-LIKE 10	2.549	3	0	3
AT1G02970	M,N	WEE1	ATWEE1, WEE1, WEE1 kinase homolog	1.856	74	89	91
AT2G34180	C,C	WL2	ATWL2, CIPK13, SnRK3.7, WL2, CBL-interacting protein kinase 13	1.509	72	71	109
AT4G18700	O,C	WL4	ATWL4, CIPK12, SnRK3.9, WL4, CBL-interacting protein kinase 12	2.053	2036	2211	2336
AT3G04910	O,N	ZIK4	ATWNK1, WNK1, ZIK4, with no lysine (K) kinase 1	2.792	1242	1145	1474
AT1G64630	O,C	WNK10	ATWNK10, WNK10, with no lysine (K) kinase 10	2.201	0	0	0
AT3G22420	O,Y	ZIK3	ATWNK2, WNK2, ZIK3, with no lysine (K) kinase 2	2.148	43	33	34
AT3G51630	O,Y	ZIK1	ATWNK5, WNK5, ZIK1, with no lysine (K) kinase 5	2.535	9.99999	9.00003	12
AT3G18750	O,C	ZIK5	ATWNK6, WNK6, ZIK5, with no lysine (K) kinase 6	2.084	107	103	107
AT5G41990	O,N	WNK8	ATWNK8, WNK8, with no lysine (K) kinase 8	2.254	0	0	0
AT4G12020	O,N	WRKY19	ATWRKY19, MAPKKK11, MEKK4, WRKY19, protein kinase family protein	6.07	843	889	1064
AT4G21390	S,C	B120	B120, S-locus lectin protein kinase family protein	2.762	428	403	489
AT5G65700	S,P	BAM1	BAM1, Leucine-rich receptor-like protein kinase family protein	3.595	4447	4350	4681
AT3G49670	S,P	BAM2	BAM2, Leucine-rich receptor-like protein kinase family protein	3.452	774	878	824
AT4G20270	S,P	BAM3	BAM3, Leucine-rich receptor-like protein kinase family protein	3.299	2318	2198	2388
AT1G11440	O,N		BEST Arabidopsis thaliana protein match is: glycine-rich protein (TAIR:AT3G29075.1); Has 19337 Blast hits to 8589 proteins in 488 species: Archae - 26; Bacteria - 641; Metazoa - 7852; Fungi - 2167; Plants - 955; Viruses - 616; Other Eukaryotes - 7080 (source: NCBI BLink).	1.303	175	147	250
AT2G39660	C,N	BIK1	BIK1, botrytis-induced kinase1	1.773	571	508	610
AT5G48380	S,P	BIR1	BIR1, BAK1-interacting receptor-like kinase 1	2.756	1302	1145	1539
AT1G55610	S,P	BRL1	BRL1, BRI1 like	4.033	510	560	476
AT2G01950	M,C_M	VH1	BRL2, VH1, BRI1-like 2	3.641	2546	2362	2317
AT3G13380	S,	BRL3	BRL3, BRI1-like 3	4.274	967	1042	1100
AT4G35230	O,N	BSK1	BSK1, BR-signaling kinase 1	1.802	993	947	1145
AT5G46570	O,Y	BSK2	BSK2, BR-signaling kinase 2	1.963	388	408	475
AT4G00710	O,N	BSK3	BSK3, BR-signaling kinase 3	2.495	1975	2076	2713
AT5G06839	O,N	TGA10	bZIP65, TGA10, bZIP transcription factor family protein	2.009	540	556	712
AT5G21326	M,C		Ca2+regulated serine-threonine protein kinase family protein	1.784	475	469	562
AT4G28980	O,C	CDKF;1	CAK1AT, CDKF;1, CDK-activating kinase 1AT	2.076	592	561	735
AT1G49580	O,C		Calcium-dependent protein kinase (CDPK) family protein	2.209	1140	1192	1253
AT5G24430	O,C		Calcium-dependent protein kinase (CDPK) family protein	2.22	656	569	714
AT3G49370	O,C		Calcium-dependent protein kinase (CDPK) family protein	1.997	144	152	196
AT1G11350	S,P	SD1-13	CBRLK1, RKS2, SD1-13, S-domain-1 13	2.68	60	55	66
AT5G47850	S,P	CCR4	CCR4, CRINKLY4 related 4	2.382	18	6	12
AT3G48750	O,Y	CDKA;1	CDC2, CDC2A, CDC2AAT, CDK2, CDKA1, CDKA;1, cell division control 2	1.417	941	977	1091
AT3G54180	O,Y	CDKB1;1	CDC2B, CDKB1;1, cyclin-dependent kinase B1;1	1.204	246	299	358
AT5G39420	C,N	cdc2cAt	cdc2cAt, CDC2C	2.329	26	31	36
AT3G26940	C,N	CDG1	CDG1, Protein kinase superfamily protein	1.757	0	0	0
AT2G38620	O,Y	CDKB1;2	CDKB1;2, cyclin-dependent kinase B1;2	1.5	186	187	200
AT1G76540	O,Y	CDKB2;1	CDKB2;1, cyclin-dependent kinase B2;1	1.338	523	632	571
AT1G20930	O,Y	CDKB2;2	CDKB2;2, cyclin-dependent kinase B2;2	1.214	288	338	326
AT5G10270	O,N	CDKC;1	CDKC;1, cyclin-dependent kinase C;1	1.717	347	358	410
AT5G64960	O,N	CDKC;2	CDKC2, CDKC;2, cyclin dependent kinase group C2	2.233	813	944	994
AT5G19450	O,Y	CPK8	CDPK19, CPK8, calcium-dependent protein kinase 19	2.103	1094	1172	1439
AT4G23650	C,C	CPK3	CDPK6, CPK3, calcium-dependent protein kinase 6	1.843	3688	3942	4488
AT3G21630	S,P	LYSM RLK1	CERK1, LYSM RLK1, chitin elicitor receptor kinase 1	2.063	767	822	926
AT3G16030	S,	CES101	CES101, lectin protein kinase family protein	2.553	210	157	225
AT3G17510	O,	SnRK3.16	CIPK1, SnRK3.16, CBL-interacting protein kinase 1	2.019	1195	924	1749
AT5G58380	O,C	SNRK3.8	CIPK10, PKS2, SIP1, SNRK3.8, SOS3-interacting protein 1	1.963	725	755	953
AT2G30360	O,C	SNRK3.22	CIPK11, PKS5, SIP4, SNRK3.22, SOS3-interacting protein 4	1.856	72	60	90
AT2G25090	O,Y	SnRK3.18	CIPK16, SnRK3.18, CBL-interacting protein kinase 16	1.528	319	263	249
AT1G48260	O,	SnRK3.21	CIPK17, SnRK3.21, CBL-interacting protein kinase 17	1.606	172	243	482
AT5G45810	O,C	SnRK3.5	CIPK19, SnRK3.5, CBL-interacting protein kinase 19	1.452	75	57	99
AT5G07070	O,C	SnRK3.2	CIPK2, SnRK3.2, CBL-interacting protein kinase 2	1.681	127	111	131
AT5G45820	M,	SnRK3.6	CIPK20, PKS18, SnRK3.6, CBL-interacting protein kinase 20	1.564	0	1	1
AT5G57630	O,Y	SnRK3.4	CIPK21, SnRK3.4, CBL-interacting protein kinase 21	1.611	546	597	715
AT2G38490	S,	SnRK3.19	CIPK22, SnRK3.19, CBL-interacting protein kinase 22	1.795	21	27	19
AT5G25110	O,	SnRK3.25	CIPK25, SnRK3.25, CBL-interacting protein kinase 25	1.697	464	492	492
AT2G26980	M,Y	SnRK3.17	CIPK3, SnRK3.17, CBL-interacting protein kinase 3	2.445	1321	1296	1549
AT4G14580	O,C	SnRK3.3	CIPK4, SnRK3.3, CBL-interacting protein kinase 4	1.281	458	471	450
AT5G10930	O,Y	SnRK3.24	CIPK5, SnRK3.24, CBL-interacting protein kinase 5	1.749	247	338	377
AT1G01140	M,C	SnRK3.12	CIPK9, PKS6, SnRK3.12, CBL-interacting protein kinase 9	1.707	17	40	60
AT4G26100	O,Y	CKL1	CK1, CKL1, casein kinase 1	2.077	465	600	603
AT5G47080	O,C	CKB1	CKB1, casein kinase II beta chain 1	1.646	669	632	757
AT2G44680	O,N	CKB4	CKB4, casein kinase II beta subunit 4	1.395	549	488	660
AT4G14340	O,N	CKL11	CKI1, CKL11, casein kinase I	1.95	700	644	746
AT2G47430	S,P	CKI1	CKI1, Signal transduction histidine kinase	3.677	0	0	0
AT3G23340	O,N	ckl10	ckl10, casein kinase I-like 10	1.741	333	390	470
AT5G57015	O,N	ckl12	ckl12, casein kinase I-like 12	1.985	357	371	469
AT1G04440	O,N	CKL13	CKL13, casein kinase like 13	2.106	2092	1858	2432
AT1G72710	O,N	CKL2	CKL2, casein kinase 1-like protein 2	2.086	2564	2532	3352
AT4G28880	O,Y	ckl3	ckl3, casein kinase I-like 3	1.769	1673	1536	1957
AT4G28860	O,Y	ckl4	ckl4, casein kinase I-like 4	1.892	691	643	884
AT2G19470	O,N	ckl5	ckl5, casein kinase I-like 5	1.8	592	595	722
AT4G28540	O,N	PAPK1	CKL6, PAPK1, casein kinase I-like 6	1.96	1321	1479	1655
AT5G44100	O,N	ckl7	ckl7, casein kinase I-like 7	2.198	1172	1482	1595
AT5G43320	O,N	ckl8	ckl8, casein kinase I-like 8	2.205	2376	2403	3089
AT2G27960	O,Y	CKS1AT	CKS1, CKS1AT, cyclin-dependent kinase-subunit 1	0.586	377	366	432
AT2G27970	O,K	CKS2	CKS2, CDK-subunit 2	0.573	260	324	364
AT5G60300	S,C	LecRK-I.9	Concanavalin A-like lectin protein kinase family protein	2.751	901	881	987
AT4G04960	S,P		Concanavalin A-like lectin protein kinase family protein	2.331	502	324	521
AT4G02410	S,P		Concanavalin A-like lectin protein kinase family protein	2.265	405	291	399
AT3G45410	S,P		Concanavalin A-like lectin protein kinase family protein	2.115	401	363	487
AT5G03140	S,C		Concanavalin A-like lectin protein kinase family protein	2.427	332	338	337
AT3G53380	S,P		Concanavalin A-like lectin protein kinase family protein	2.355	309	326	317
AT5G60280	S,P		Concanavalin A-like lectin protein kinase family protein	1.974	257	293	273
AT5G06740	S,C		Concanavalin A-like lectin protein kinase family protein	1.959	241	181	217
AT3G53810	S,P		Concanavalin A-like lectin protein kinase family protein	2.243	240	219	254
AT1G15530	M,C		Concanavalin A-like lectin protein kinase family protein	1.971	232	189	224
AT5G55830	S,C		Concanavalin A-like lectin protein kinase family protein	2.189	109	164	148
AT5G60270	S,P		Concanavalin A-like lectin protein kinase family protein	2.299	104	77	142
AT3G45330	S,P		Concanavalin A-like lectin protein kinase family protein	2.049	61	72	110
AT3G45390	S,P		Concanavalin A-like lectin protein kinase family protein	1.815	70	55	84
AT3G45430	O,C		Concanavalin A-like lectin protein kinase family protein	2.025	46	53	69
AT3G45420	S,P		Concanavalin A-like lectin protein kinase family protein	2.004	55	66	61
AT3G45440	S,		Concanavalin A-like lectin protein kinase family protein	2.01	41	53	59
AT2G43700	S,P		Concanavalin A-like lectin protein kinase family protein	3.207	46	38	54
AT4G28350	S,C		Concanavalin A-like lectin protein kinase family protein	1.95	51	33	50
AT5G59260	S,P		Concanavalin A-like lectin protein kinase family protein	2.025	48	32	42
AT3G59750	S,V		Concanavalin A-like lectin protein kinase family protein	1.881	47	46	40
AT2G43690	S,P		Concanavalin A-like lectin protein kinase family protein	1.995	34	35	27
AT5G10530	S,V		Concanavalin A-like lectin protein kinase family protein	1.956	33	21	25
AT5G60310	S,V		Concanavalin A-like lectin protein kinase family protein	1.851	32	28	46
AT3G59730	S,		Concanavalin A-like lectin protein kinase family protein	1.572	22	18	20
AT4G29050	S,P		Concanavalin A-like lectin protein kinase family protein	2.062	22	12	18
AT5G65600	S,V		Concanavalin A-like lectin protein kinase family protein	2.028	18	26	22
AT1G70110	S,P		Concanavalin A-like lectin protein kinase family protein	2.001	3	1	11
AT4G02420	S,V		Concanavalin A-like lectin protein kinase family protein	2.01	11	2	4
AT3G55550	S,		Concanavalin A-like lectin protein kinase family protein	2.069	10	5	7
AT5G59270	S,P		Concanavalin A-like lectin protein kinase family protein	2.007	8	8	8
AT3G59740	S,P		Concanavalin A-like lectin protein kinase family protein	2.072	2	8	6
AT1G70130	S,P		Concanavalin A-like lectin protein kinase family protein	1.971	4	0	5
AT5G42120	S,V		Concanavalin A-like lectin protein kinase family protein	2.076	3	2	4
AT3G08870	S,P		Concanavalin A-like lectin protein kinase family protein	2.227	1	2	2
AT5G60320	S,P		Concanavalin A-like lectin protein kinase family protein	2.028	0	1	2
AT2G29220	S,P		Concanavalin A-like lectin protein kinase family protein	1.884	1	0	0
AT2G29250	S,P		Concanavalin A-like lectin protein kinase family protein	1.872	1	0	0
AT4G35600	C,C	Kin4	CONNEXIN 32, Protein kinase superfamily protein	1.671	385	343	475
AT3G51850	O,Y	CPK13	CPK13, calcium-dependent protein kinase 13	2.15	1022	983	1208
AT2G41860	O,C	CPK14	CPK14, calcium-dependent protein kinase 14	1.9	0	0	1
AT4G21940	C,Y	CPK15	CPK15, calcium-dependent protein kinase 15	2.085	14	16	19
AT2G17890	C,C	CPK16	CPK16, calcium-dependent protein kinase 16	1.716	22	25	33
AT5G12180	O,Y	CPK17	CPK17, calcium-dependent protein kinase 17	1.972	2	4	5
AT4G36070	C,Y	CPK18	CPK18, calcium-dependent protein kinase 18	1.764	5	1	2
AT1G61950	O,Y	CPK19	CPK19, calcium-dependent protein kinase 19	1.661	57	46	65
AT2G38910	C,C	CPK20	CPK20, calcium-dependent protein kinase 20	1.752	0	0	0
AT4G04720	O,Y	CPK21	CPK21, calcium-dependent protein kinase 21	2.083	872	965	1073
AT4G04710	O,Y	CPK22	CPK22, calcium-dependent protein kinase 22	1.728	2	0	1
AT2G31500	C,C	CPK24	CPK24, calcium-dependent protein kinase 24	2.213	0	1	0
AT2G35890	O,N	CPK25	CPK25, calcium-dependent protein kinase 25	1.563	43	45	50
AT4G04700	O,Y	CPK27	CPK27, calcium-dependent protein kinase 27	1.458	162	218	159
AT5G66210	C,C	CPK28	CPK28, calcium-dependent protein kinase 28	2.27	711	580	867
AT1G76040	S,Y	CPK29	CPK29, calcium-dependent protein kinase 29	2.106	476	444	589
AT4G04695	O,C	CPK31	CPK31, calcium-dependent protein kinase 31	1.455	222	290	294
AT1G50700	O,Y	CPK33	CPK33, calcium-dependent protein kinase 33	2.063	153	138	161
AT5G19360	O,Y	CPK34	CPK34, calcium-dependent protein kinase 34	1.572	0	0	0
AT5G12480	C,N	CPK7	CPK7, calmodulin-domain protein kinase 7	2.116	1204	1159	1560
AT3G20410	O,C	CPK9	CPK9, calmodulin-domain protein kinase 9	2.11	1205	1234	1445
AT5G58940	O,N	CRCK1	CRCK1, calmodulin-binding receptor-like cytoplasmic kinase 1	1.617	368	346	449
AT4G00330	M,C	CRCK2	CRCK2, calmodulin-binding receptor-like cytoplasmic kinase 2	1.518	530	536	733
AT2G11520	S,P	CRCK3	CRCK3, calmodulin-binding receptor-like cytoplasmic kinase 3	1.968	477	578	631
AT3G50530	C,C	CRK	CRK, CDPK-related kinase	2.477	1343	1520	1771
AT1G19090	S,V	RKF2	CRK1, RKF2, receptor-like serine/threonine kinase 2	2.109	0	0	0
AT4G23180	O,V	RLK4	CRK10, RLK4, cysteine-rich RLK (RECEPTOR-like protein kinase) 10	2.185	46	19	35
AT4G23200	S,	CRK12	CRK12, cysteine-rich RLK (RECEPTOR-like protein kinase) 12	1.947	0	0	0
AT4G23210	S,P	CRK13	CRK13, cysteine-rich RLK (RECEPTOR-like protein kinase) 13	2.421	0	0	0
AT4G23220	O,P	CRK14	CRK14, cysteine-rich RLK (RECEPTOR-like protein kinase) 14	2.322	2	1	1
AT4G23230	O,	CRK15	CRK15, cysteine-rich RLK (RECEPTOR-like protein kinase) 15	2.133	0	0	0
AT4G23240	O,Y	CRK16	CRK16, cysteine-rich RLK (RECEPTOR-like protein kinase) 16	1.059	0	0	2
AT4G23250	S,P	RKC1	CRK17, DUF26-21, EMB1290, RKC1, kinases;protein kinases	3.108	9	8	5
AT4G23260	S,P	CRK18	CRK18, cysteine-rich RLK (RECEPTOR-like protein kinase) 18	2.274	1	6	7
AT4G23270	S,P	CRK19	CRK19, cysteine-rich RLK (RECEPTOR-like protein kinase) 19	2.099	855	772	1038
AT1G70520	S,V	CRK2	CRK2, cysteine-rich RLK (RECEPTOR-like protein kinase) 2	2.194	546	459	524
AT4G23280	S,P	CRK20	CRK20, cysteine-rich RLK (RECEPTOR-like protein kinase) 20	1.971	2	1	3
AT4G23290	O,P	CRK21	CRK21, cysteine-rich RLK (RECEPTOR-like protein kinase) 21	2.261	0	0	0
AT4G23300	S,P	CRK22	CRK22, cysteine-rich RLK (RECEPTOR-like protein kinase) 22	2.226	1	0	0
AT4G23310	S,V	CRK23	CRK23, cysteine-rich RLK (RECEPTOR-like protein kinase) 23	2.493	0	0	0
AT4G23320	O,C	CRK24	CRK24, cysteine-rich RLK (RECEPTOR-like protein kinase) 24	1.314	0	0	0
AT4G05200	S,P	CRK25	CRK25, cysteine-rich RLK (RECEPTOR-like protein kinase) 25	2.098	524	505	688
AT4G38830	S,P	CRK26	CRK26, cysteine-rich RLK (RECEPTOR-like protein kinase) 26	2.011	78	90	91
AT4G21230	S,V	CRK27	CRK27, cysteine-rich RLK (RECEPTOR-like protein kinase) 27	2.034	320	356	414
AT4G21400	S,P	CRK28	CRK28, cysteine-rich RLK (RECEPTOR-like protein kinase) 28	2.223	446	452	480
AT4G21410	S,P	CRK29	CRK29, cysteine-rich RLK (RECEPTOR-like protein kinase) 29	2.22	1817	2022	1889
AT1G70530	S,P	CRK3	CRK3, cysteine-rich RLK (RECEPTOR-like protein kinase) 3	1.941	756	731	913
AT4G11460	S,V	CRK30	CRK30, cysteine-rich RLK (RECEPTOR-like protein kinase) 30	2.103	9	6	5
AT4G11470	S,V	CRK31	CRK31, cysteine-rich RLK (RECEPTOR-like protein kinase) 31	2.001	7	14	13
AT4G11480	S,	CRK32	CRK32, cysteine-rich RLK (RECEPTOR-like protein kinase) 32	1.971	25	33	26
AT4G11490	S,P	CRK33	CRK33, cysteine-rich RLK (RECEPTOR-like protein kinase) 33	1.911	0	0	0
AT4G11530	S,P	CRK34	CRK34, cysteine-rich RLK (RECEPTOR-like protein kinase) 34	2.01	333	339	413
AT4G04490	S,	CRK36	CRK36, cysteine-rich RLK (RECEPTOR-like protein kinase) 36	1.977	4	9	13
AT4G04500	S,P	CRK37	CRK37, cysteine-rich RLK (RECEPTOR-like protein kinase) 37	2.039	0	0	0
AT4G04510	S,P	CRK38	CRK38, cysteine-rich RLK (RECEPTOR-like protein kinase) 38	2.221	0	0	0
AT4G04540	S,P	CRK39	CRK39, cysteine-rich RLK (RECEPTOR-like protein kinase) 39	1.98	0	0	0
AT3G45860	S,C	CRK4	CRK4, cysteine-rich RLK (RECEPTOR-like protein kinase) 4	2.031	11	3	4
AT4G04570	S,C	CRK40	CRK40, cysteine-rich RLK (RECEPTOR-like protein kinase) 40	2.261	29	15	23
AT4G00970	S,V	CRK41	CRK41, cysteine-rich RLK (RECEPTOR-like protein kinase) 41	1.998	1	0	0
AT5G40380	O,C	CRK42	CRK42, cysteine-rich RLK (RECEPTOR-like protein kinase) 42	2.444	5	4	0
AT4G23130	S,V	RLK6	CRK5, RLK6, cysteine-rich RLK (RECEPTOR-like protein kinase) 5	2.139	7	5	6
AT4G23140	S,C	CRK6	CRK6, cysteine-rich RLK (RECEPTOR-like protein kinase) 6	2.225	0	0	0
AT4G23150	S,P	CRK7	CRK7, cysteine-rich RLK (RECEPTOR-like protein kinase) 7	2.011	0	0	0
AT4G23160	O,P	CRK8	CRK8, cysteine-rich RLK (RECEPTOR-like protein kinase) 8	3.89	2	2	1
AT4G23170	S,C	EP1	CRK9, EP1, receptor-like protein kinase-related family protein	1.065	9	5	4
AT5G54590	S,C	CRLK1	CRLK1, Protein kinase superfamily protein	1.721	286	300	381
AT5G13290	M,C	SOL2	CRN, SOL2, Protein kinase superfamily protein	1.967	182	157	194
AT1G67840	C,C	CSK	CSK, chloroplast sensor kinase	2.13	211	198	279
AT2G41890	S,P		curculin-like (mannose-binding) lectin family protein / PAN domain-containing protein	2.295	300	245	351
AT1G47210	O,E	CYCA3;2	CYCA3;2, cyclin-dependent protein kinase 3;2	1.49	524	542	583
AT1G16330	C,C	CYCB3;1	CYCB3;1, cyclin b3;1	1.947	142	185	170
AT5G67260	O,N	CYCD3;2	CYCD3;2, CYCLIN D3;2	1.415	545	552	660
AT3G50070	O,N	CYCD3;3	CYCD3;3, CYCLIN D3;3	1.385	427	483	523
AT5G10440	O,N	CYCD4;2	CYCD4;2, cyclin d4;2	1.061	22	21	30
AT4G37630	O,N	CYCD5;1	CYCD5;1, cyclin d5;1	1.604	100	96	150
AT4G03270	O,N	CYCD6;1	CYCD6;1, Cyclin D6;1	0.909	81	73	114
AT5G02110	O,Y	CYCD7;1	CYCD7, CYCD7;1, CYCLIN D7;1	1.204	0	0	0
AT5G27620	O,M	CYCH;1	CYCH;1, cyclin H;1	1.64	179	208	249
AT5G45190	O,N		Cyclin family protein	2.16	624	612	785
AT5G48640	O,Y		Cyclin family protein	0.93	175	225	237
AT5G48630	O,Y		Cyclin family protein	1.046	153	146	210
AT3G63120	O,Y	CYCP1;1	CYCP1;1, cyclin p1;1	1.009	677	721	936
AT3G21870	O,Y	CYCP2;1	CYCP2;1, cyclin p2;1	0.71	0	0	0
AT2G45080	O,N	cycp3;1	cycp3;1, cyclin p3;1	0.704	112	47	60
AT3G60550	M,N	CYCP3;2	CYCP3;2, cyclin p3;2	0.734	428	185	354
AT5G61650	O,N	CYCP4;2	CYCP4, CYCP4;2, CYCLIN P4;2	0.758	37	33	55
AT2G44740	O,Y	CYCP4;1	CYCP4;1, cyclin p4;1	1.002	111	120	170
AT5G07450	O,N	CYCP4;3	CYCP4;3, cyclin p4;3	0.772	27	21	31
AT1G35440	O,Y	CYCT1;1	CYCT1;1, cyclin T1;1	0.744	0	0	0
AT4G19560	O,N	CYCT1;2	CYCT1;2, Cyclin family protein	1.864	12	11	19
AT1G27630	O,N	CYCT1;3	CYCT1;3, cyclin T 1;3	1.529	440	418	551
AT4G19600	O,N	CYCT1;4	CYCT1;4, Cyclin family protein	2.039	408	458	478
AT5G55910	C,N	D6PK	D6PK, D6 protein kinase	2.065	1033	1005	1335
AT5G47750	C,N	PK5	D6PKL2, PK5, D6 protein kinase like 2	2.277	1041	1096	1128
AT3G29040	S,V		Domain of unknown function (DUF26)	0.768	0	0	0
AT5G44700	S,S	GSO2	EDA23, GSO2, Leucine-rich repeat transmembrane protein kinase	3.944	102	86	122
AT5G20480	S,P	EFR	EFR, EF-TU receptor	3.321	25	26	33
AT3G04580	S,P	EIN4	EIN4, Signal transduction histidine kinase, hybrid-type, ethylene sensor	3.122	794	756	861
AT5G18700	O,N	RUK	EMB3013, RUK, Protein kinase family protein with ARM repeat domain	4.308	576	681	616
AT1G63700	C,N	YDA	EMB71, MAPKKK4, YDA, Protein kinase superfamily protein	3.275	730	763	865
AT5G07280	S,P	EXS	EMS1, EXS, Leucine-rich repeat transmembrane protein kinase	3.647	44	40	58
AT3G11870	S,V		Endoribonuclease/protein kinase IRE1-like	1.665	0	0	0
AT2G26330	S,P	QRP1	ER, QRP1, Leucine-rich receptor-like protein kinase family protein	3.191	65	59	89
AT5G62230	S,P	ERL1	ERL1, ERECTA-like 1	3.415	0	0	2
AT5G07180	S,P	ERL2	ERL2, ERECTA-like 2	3.305	0	1	1
AT2G40940	O,N	ERS1	ERS, ERS1, ethylene response sensor 1	2.364	2680	2838	3246
AT1G04310	S,P	ERS2	ERS2, ethylene response sensor 2	2.47	180	195	233
AT3G23150	S,P	ETR2	ETR2, Signal transduction histidine kinase, hybrid-type, ethylene sensor	2.893	1355	1395	1274
AT2G31880	S,P	SOBIR1	EVR, SOBIR1, Leucine-rich repeat protein kinase family protein	2.084	1026	723	990
AT1G31420	S,P	FEI1	FEI1, Leucine-rich repeat protein kinase family protein	2.523	1511	1493	1834
AT2G35620	S,C	FEI2	FEI2, Leucine-rich repeat protein kinase family protein	2.401	621	691	804
AT3G51550	S,P	FER	FER, Malectin/receptor-like protein kinase family protein	3.123	6020	5410	6710
AT1G09570	M,Y	PHYA	FHY2, FRE1, HY8, PHYA, phytochrome A	3.829	3760	3497	4006
AT5G46330	S,P	FLS2	FLS2, Leucine-rich receptor-like protein kinase family protein	3.727	44	20	24
AT2G19190	S,P	FRK1	FRK1, FLG22-induced receptor-like kinase 1	2.7	17	19	29
AT1G50240	O,P	FU	FU, Protein kinase family protein with ARM repeat domain	4.053	527	653	538
AT3G59410	O,N	GCN2	GCN2, protein kinase family protein	4.3	467	504	564
AT3G17420	S,C	GPK1	GPK1, glyoxysomal protein kinase 1	1.915	1481	1519	2015
AT4G20140	S,P	GSO1	GSO1, Leucine-rich repeat transmembrane protein kinase	3.998	1171	1042	1450
AT4G28490	S,P	RLK5	HAE, RLK5, Leucine-rich receptor-like protein kinase family protein	3.243	177	205	231
AT3G46290	S,P	HERK1	HERK1, hercules receptor kinase 1	3.032	1240	1276	1648
AT1G30570	S,P	HERK2	HERK2, hercules receptor kinase 2	2.55	362	344	417
AT1G28440	S,P	HSL1	HSL1, HAESA-like 1	3.357	2193	2143	2194
AT5G65710	S,	HSL2	HSL2, HAESA-like 2	2.982	249	276	318
AT1G62400	O,Y	HT1	HT1, Protein kinase superfamily protein	1.098	15	6	24
AT2G18790	C,N	PHYB	HY3, OOP1, PHYB, phytochrome B	3.996	2014	2386	2461
AT1G18670	O,N	IBS1	IBS1, Protein kinase superfamily protein	2.474	762	949	829
AT3G19700	S,P	IKU2	IKU2, Leucine-rich repeat protein kinase family protein	3.46	0	2	0
AT3G51740	S,P	IMK2	IMK2, inflorescence meristem receptor-like kinase 2	2.919	1511	1944	1572
AT3G56100	O,P	MRLK	IMK3, MRLK, meristematic receptor-like kinase	2.303	144	171	156
AT4G18950	O,Y		Integrin-linked protein kinase family	1.962	873	953	1333
AT2G31800	M,M		Integrin-linked protein kinase family	1.773	745	661	914
AT3G58760	M,C		Integrin-linked protein kinase family	1.646	380	422	476
AT2G43850	C,C		Integrin-linked protein kinase family	1.839	344	350	410
AT3G59830	C,C		Integrin-linked protein kinase family	1.694	34	31	38
AT5G62310	O,N	IRE	IRE, AGC (cAMP-dependent, cGMP-dependent and protein kinase C) kinase family protein	3.557	184	213	277
AT3G45780	C,N	RPT1	JK224, NPH1, PHOT1, RPT1, phototropin 1	3.405	754	788	977
AT5G13530	O,Y	KEG	KEG, protein kinases;ubiquitin-protein ligases	5.152	1627	1632	1640
AT3G52890	O,N	KIPK	KIPK, KCBP-interacting protein kinase	3.838	884	842	917
AT5G01540	S,C	LECRKA4.1	LECRKA4.1, lectin receptor kinase a4.1	2.494	3	1	1
AT5G01550	O,C	LECRKA4.2	LECRKA4.2, lectin receptor kinase a4.1	2.067	67	69	94
AT5G01560	S,P	LECRKA4.3	LECRKA4.3, lectin receptor kinase a4.3	2.393	288	249	314
AT1G34300	S,P		lectin protein kinase family protein	2.643	728	653	845
AT1G67520	S,S		lectin protein kinase family protein	2.387	44	62	61
AT5G56040	S,P		Leucine-rich receptor-like protein kinase family protein	3.751	1721	1719	2049
AT4G36180	S,P		Leucine-rich receptor-like protein kinase family protein	3.678	1401	1563	1546
AT1G72300	O,P		Leucine-rich receptor-like protein kinase family protein	3.647	1544	1574	1534
AT5G01890	S,P		Leucine-rich receptor-like protein kinase family protein	3.499	1124	1309	1156
AT5G10020	S,P		Leucine-rich receptor-like protein kinase family protein	3.693	1041	984	1153
AT2G25790	S,		Leucine-rich receptor-like protein kinase family protein	3.119	1041	1027	958
AT1G08590	S,P		Leucine-rich receptor-like protein kinase family protein	3.444	762	760	873
AT1G72180	O,P		Leucine-rich receptor-like protein kinase family protein	3.593	547	610	777
AT1G34110	O,P		Leucine-rich receptor-like protein kinase family protein	3.651	515	564	627
AT4G20940	O,Y		Leucine-rich receptor-like protein kinase family protein	3.176	415	404	434
AT3G28040	S,P		Leucine-rich receptor-like protein kinase family protein	3.256	399	372	438
AT1G75640	S,Y		Leucine-rich receptor-like protein kinase family protein	3.586	378	307	339
AT1G17230	S,P		Leucine-rich receptor-like protein kinase family protein	3.577	106	75	121
AT2G24130	S,P		Leucine-rich receptor-like protein kinase family protein	2.943	60	21	57
AT2G36570	S,P		Leucine-rich repeat protein kinase family protein	2.308	1657	2154	1954
AT2G01820	S,		Leucine-rich repeat protein kinase family protein	3.065	1979	2088	2202
AT5G49760	S,V		Leucine-rich repeat protein kinase family protein	3.416	1721	1977	2235
AT3G02880	S,P		Leucine-rich repeat protein kinase family protein	2.352	1905	1977	2102
AT2G26730	S,P		Leucine-rich repeat protein kinase family protein	2.546	1517	1622	1894
AT3G23750	S,P		Leucine-rich repeat protein kinase family protein	2.952	1413	1547	1779
AT2G37050	S,P		Leucine-rich repeat protein kinase family protein	3.433	1472	1468	1725
AT1G06840	O,C		Leucine-rich repeat protein kinase family protein	3.24	1449	1559	1712
AT3G08680	S,P		Leucine-rich repeat protein kinase family protein	2.648	1475	1558	1701
AT3G56370	S,P		Leucine-rich repeat protein kinase family protein	3.416	1338	1439	1682
AT4G39270	S,P		Leucine-rich repeat protein kinase family protein	3.176	1306	1380	1660
AT1G04210	O,N		Leucine-rich repeat protein kinase family protein	3.986	1257	1340	1581
AT2G41820	S,P		Leucine-rich repeat protein kinase family protein	3.256	1240	1240	1445
AT5G63930	S,P		Leucine-rich repeat protein kinase family protein	3.416	1227	1270	1400
AT1G63430	S,P		Leucine-rich repeat protein kinase family protein	2.847	1076	1045	1393
AT5G58300	M,P		Leucine-rich repeat protein kinase family protein	2.474	1080	1087	1295
AT1G27190	S,P		Leucine-rich repeat protein kinase family protein	2.169	1011	1020	1227
AT5G05160	S,	RUL1	Leucine-rich repeat protein kinase family protein	1.993	1082	1102	1203
AT1G51800	S,P	IOS1	Leucine-rich repeat protein kinase family protein	2.877	946	1207	1429
AT2G28960	S,P		Leucine-rich repeat protein kinase family protein	2.787	675	755	985
AT3G28450	S,P		Leucine-rich repeat protein kinase family protein	2.116	795	740	982
AT2G23950	S,P		Leucine-rich repeat protein kinase family protein	2.509	793	788	944
AT4G37250	S,P		Leucine-rich repeat protein kinase family protein	2.761	983	830	929
AT1G51850	S,P		Leucine-rich repeat protein kinase family protein	2.715	639	838	911
AT1G51860	S,P		Leucine-rich repeat protein kinase family protein	2.673	642	759	817
AT5G62710	S,P		Leucine-rich repeat protein kinase family protein	2.225	662	696	767
AT5G63410	S,S		Leucine-rich repeat protein kinase family protein	2.492	632	517	756
AT5G63710	O,P		Leucine-rich repeat protein kinase family protein	2.106	697	623	724
AT1G51790	S,P		Leucine-rich repeat protein kinase family protein	2.96	605	663	695
AT5G01950	S,P		Leucine-rich repeat protein kinase family protein	3.387	653	662	695
AT4G23740	S,P		Leucine-rich repeat protein kinase family protein	2.39	587	685	656
AT1G10850	S,C		Leucine-rich repeat protein kinase family protein	2.743	504	533	646
AT2G02780	S,P		Leucine-rich repeat protein kinase family protein	2.314	463	486	625
AT2G27060	S,V		Leucine-rich repeat protein kinase family protein	3.508	559	525	615
AT1G51890	S,P		Leucine-rich repeat protein kinase family protein	2.775	503	453	608
AT5G14210	S,C		Leucine-rich repeat protein kinase family protein	2.453	567	575	588
AT5G24100	S,P		Leucine-rich repeat protein kinase family protein	2.248	378	432	574
AT1G67720	S,		Leucine-rich repeat protein kinase family protein	3.16	533	603	572
AT4G22730	S,P		Leucine-rich repeat protein kinase family protein	2.509	340	461	568
AT5G53320	S,P		Leucine-rich repeat protein kinase family protein	2.079	504	489	554
AT5G65240	S,P		Leucine-rich repeat protein kinase family protein	2.916	438	403	554
AT4G30520	S,V	SARK	Leucine-rich repeat protein kinase family protein	2.407	427	383	536
AT2G23300	S,P		Leucine-rich repeat protein kinase family protein	2.322	383	415	509
AT5G49770	S,P		Leucine-rich repeat protein kinase family protein	3.032	462	544	494
AT5G59680	S,Y		Leucine-rich repeat protein kinase family protein	2.664	438	310	325
AT1G79620	S,P		Leucine-rich repeat protein kinase family protein	3.118	418	383	498
AT5G51560	S,P		Leucine-rich repeat protein kinase family protein	2.406	405	460	443
AT2G24230	S,P		Leucine-rich repeat protein kinase family protein	2.996	367	357	387
AT3G47570	S,Y		Leucine-rich repeat protein kinase family protein	3.318	346	341	401
AT2G16250	S,P		Leucine-rich repeat protein kinase family protein	2.748	324	338	374
AT2G28990	S,P		Leucine-rich repeat protein kinase family protein	2.655	320	404	436
AT1G25320	S,P		Leucine-rich repeat protein kinase family protein	2.37	309	281	423
AT5G16900	S,C		Leucine-rich repeat protein kinase family protein	2.601	282	281	260
AT2G45340	S,P		Leucine-rich repeat protein kinase family protein	2.352	282	234	274
AT5G37450	S,P		Leucine-rich repeat protein kinase family protein	2.808	269	251	245
AT2G01210	S,P		Leucine-rich repeat protein kinase family protein	2.331	269	247	237
AT2G14510	S,C		Leucine-rich repeat protein kinase family protein	2.607	262	258	284
AT1G07560	S,P		Leucine-rich repeat protein kinase family protein	2.616	254	335	341
AT1G67510	S,P		Leucine-rich repeat protein kinase family protein	2.16	240	228	296
AT5G49780	O,N		Leucine-rich repeat protein kinase family protein	2.732	230	279	319
AT1G74360	S,P		Leucine-rich repeat protein kinase family protein	3.592	228	229	274
AT1G14390	S,P		Leucine-rich repeat protein kinase family protein	2.244	226	245	317
AT2G28970	S,P		Leucine-rich repeat protein kinase family protein	2.361	218	269	355
AT5G43020	S,C		Leucine-rich repeat protein kinase family protein	2.145	209	213	275
AT1G60630	S,V		Leucine-rich repeat protein kinase family protein	2.174	204	237	172
AT5G67200	S,V		Leucine-rich repeat protein kinase family protein	2.189	202	245	214
AT1G51830	O,N		Leucine-rich repeat protein kinase family protein	2.082	193	466	469
AT2G15300	S,P		Leucine-rich repeat protein kinase family protein	2.235	192	164	231
AT3G21340	S,P		Leucine-rich repeat protein kinase family protein	2.761	186	258	356
AT3G03770	S,P		Leucine-rich repeat protein kinase family protein	2.899	186	228	236
AT2G42290	S,P		Leucine-rich repeat protein kinase family protein	2.213	169	176	160
AT1G12460	S,C		Leucine-rich repeat protein kinase family protein	3.289	151	156	166
AT4G34220	S,V		Leucine-rich repeat protein kinase family protein	2.561	144	137	138
AT5G45780	S,		Leucine-rich repeat protein kinase family protein	1.979	140	113	155
AT4G20450	S,P		Leucine-rich repeat protein kinase family protein	2.697	122	156	127
AT5G07150	S,P		Leucine-rich repeat protein kinase family protein	1.662	118	114	118
AT1G07550	S,C		Leucine-rich repeat protein kinase family protein	2.7	112	121	113
AT3G46400	S,P		Leucine-rich repeat protein kinase family protein	2.652	109	137	140
AT3G57830	S,P		Leucine-rich repeat protein kinase family protein	2.476	102	136	101
AT5G45840	S,C		Leucine-rich repeat protein kinase family protein	2.675	97	82	157
AT5G48740	S,P		Leucine-rich repeat protein kinase family protein	2.872	82	86	94
AT3G47110	S,P		Leucine-rich repeat protein kinase family protein	3.078	63	70	86
AT3G50230	S,P		Leucine-rich repeat protein kinase family protein	1.983	81	77	84
AT4G31250	S,		Leucine-rich repeat protein kinase family protein	2.307	66	66	73
AT1G64210	S,P		Leucine-rich repeat protein kinase family protein	1.764	78	96	73
AT5G59650	S,P		Leucine-rich repeat protein kinase family protein	2.679	63	62	60
AT3G46340	S,P		Leucine-rich repeat protein kinase family protein	2.67	60	84	42
AT1G49100	S,P		Leucine-rich repeat protein kinase family protein	2.667	41	62	33
AT3G46370	O,C		Leucine-rich repeat protein kinase family protein	2.382	38	48	36
AT5G59660	O,P		Leucine-rich repeat protein kinase family protein	2.559	35	33	33
AT1G66830	S,P		Leucine-rich repeat protein kinase family protein	2.177	32	36	48
AT2G29000	S,P		Leucine-rich repeat protein kinase family protein	2.619	22	31	16
AT5G59670	S,P		Leucine-rich repeat protein kinase family protein	2.825	20	24	31
AT1G51820	S,P		Leucine-rich repeat protein kinase family protein	2.658	12	27	22
AT3G53590	M,C		Leucine-rich repeat protein kinase family protein	2.352	13	11	10
AT3G47580	S,C		Leucine-rich repeat protein kinase family protein	3.324	14	11	8
AT1G69990	O,C		Leucine-rich repeat protein kinase family protein	1.776	15	4	6
AT3G47090	S,C		Leucine-rich repeat protein kinase family protein	3.03	5	7	2
AT4G29450	S,P		Leucine-rich repeat protein kinase family protein	2.592	2	4	8
AT3G46420	S,P		Leucine-rich repeat protein kinase family protein	2.517	4	5	1
AT3G46350	S,P		Leucine-rich repeat protein kinase family protein	2.616	1	5	0
AT5G35390	S,V		Leucine-rich repeat protein kinase family protein	2.034	2	1	2
AT1G51805	S,C		Leucine-rich repeat protein kinase family protein	2.965	1	0	2
AT3G20190	O,P		Leucine-rich repeat protein kinase family protein	2.272	3	4	1
AT1G72460	S,P		Leucine-rich repeat protein kinase family protein	1.935	1	0	1
AT5G20690	S,S		Leucine-rich repeat protein kinase family protein	1.98	1	0	0
AT2G14440	S,P		Leucine-rich repeat protein kinase family protein	2.661	0	0	0
AT1G50610	O,P		Leucine-rich repeat protein kinase family protein	2.321	0	0	0
AT2G04300	S,		Leucine-rich repeat protein kinase family protein	2.658	0	0	0
AT1G24650	S,P		Leucine-rich repeat protein kinase family protein	2.661	0	0	0
AT1G51810	O,C		Leucine-rich repeat protein kinase family protein	2.666	0	0	0
AT1G51910	S,P		Leucine-rich repeat protein kinase family protein	2.631	0	0	0
AT3G42880	S,P		Leucine-rich repeat protein kinase family protein	1.902	0	0	0
AT4G20790	S,P		Leucine-rich repeat protein kinase family protein	1.557	0	0	0
AT5G39390	S,P		Leucine-rich repeat protein kinase family protein	1.509	0	0	0
AT5G58150	S,V		Leucine-rich repeat protein kinase family protein	2.76	0	0	0
AT4G08850	O,P		Leucine-rich repeat receptor-like protein kinase family protein	3.793	1830	1904	2061
AT3G24240	S,P		Leucine-rich repeat receptor-like protein kinase family protein	3.771	1499	1599	1643
AT2G33170	S,P		Leucine-rich repeat receptor-like protein kinase family protein	4.012	665	565	654
AT4G26540	S,P		Leucine-rich repeat receptor-like protein kinase family protein	3.511	443	421	511
AT5G06940	S,S		Leucine-rich repeat receptor-like protein kinase family protein	2.619	143	169	171
AT3G14840	S,V		Leucine-rich repeat transmembrane protein kinase	3.504	2183	2393	2652
AT1G56140	M,P		Leucine-rich repeat transmembrane protein kinase	3.32	1427	1497	1812
AT1G56145	S,P		Leucine-rich repeat transmembrane protein kinase	3.336	1257	1414	1466
AT1G53430	S,C		Leucine-rich repeat transmembrane protein kinase	3.843	991	928	1195
AT1G53440	S,P		Leucine-rich repeat transmembrane protein kinase	3.108	701	595	722
AT1G07650	S,P		Leucine-rich repeat transmembrane protein kinase	3.469	363	358	447
AT1G29730	S,Y		Leucine-rich repeat transmembrane protein kinase	3.056	113	124	139
AT1G56130	S,P		Leucine-rich repeat transmembrane protein kinase	3.099	76	100	70
AT1G56120	M,C		Leucine-rich repeat transmembrane protein kinase	3.144	54	68	98
AT1G29740	S,P		Leucine-rich repeat transmembrane protein kinase	3.237	62	65	48
AT1G53420	S,P		Leucine-rich repeat transmembrane protein kinase	2.862	11	9	6
AT1G29720	O,		Leucine-rich repeat transmembrane protein kinase	3.259	0	1	1
AT5G49660	S,P	XIP1	Leucine-rich repeat transmembrane protein kinase family protein	3.291	1164	1194	1268
AT5G10290	S,P		leucine-rich repeat transmembrane protein kinase family protein	2.206	854	958	999
AT5G41180	S,V		leucine-rich repeat transmembrane protein kinase family protein	2.367	694	780	813
AT5G48940	S,P		Leucine-rich repeat transmembrane protein kinase family protein	3.546	724	777	789
AT5G51350	S,P	MOL1	Leucine-rich repeat transmembrane protein kinase family protein	3.07	668	642	746
AT4G28650	S,Y		Leucine-rich repeat transmembrane protein kinase family protein	3.474	379	397	463
AT1G68400	S,P		leucine-rich repeat transmembrane protein kinase family protein	2.405	364	379	323
AT1G34420	O,P		leucine-rich repeat transmembrane protein kinase family protein	2.901	217	188	271
AT1G62950	S,P		leucine-rich repeat transmembrane protein kinase family protein	2.846	118	152	151
AT1G05700	S,P		Leucine-rich repeat transmembrane protein kinase protein	2.559	356	542	352
AT4G29990	S,P		Leucine-rich repeat transmembrane protein kinase protein	3.334	108	130	104
AT2G19210	S,P		Leucine-rich repeat transmembrane protein kinase protein	2.646	7	5	4
AT2G19230	S,P		Leucine-rich repeat transmembrane protein kinase protein	3.078	2	1	3
AT1G09970	S,C	RLK7	LRR XI-23, RLK7, Leucine-rich receptor-like protein kinase family protein	3.367	8765	9515	9536
AT5G16590	S,	LRR1	LRR1, Leucine-rich repeat protein kinase family protein	2.272	1418	1493	1725
AT5G39020	S,P		Malectin/receptor-like protein kinase family protein	2.442	73	48	49
AT5G39000	S,P		Malectin/receptor-like protein kinase family protein	2.622	43	19	34
AT4G39110	S,P		Malectin/receptor-like protein kinase family protein	2.637	16	12	16
AT5G38990	S,P		Malectin/receptor-like protein kinase family protein	2.785	5	3	2
AT2G21480	S,P		Malectin/receptor-like protein kinase family protein	2.616	0	0	0
AT1G53570	O,N	MAPKKK3	MAP3KA, MAPKKK3, mitogen-activated protein kinase kinase kinase 3	2.416	1133	1136	1455
AT3G13530	O,N	MAPKKK7	MAP3KE1, MAPKKK7, mitogen-activated protein kinase kinase kinase 7	4.353	749	804	968
AT3G07980	O,	MAPKKK6	MAP3KE2, MAPKKK6, mitogen-activated protein kinase kinase kinase 6	4.514	521	501	571
AT4G08470	O,N	MEKK3	MAPKKK10, MEKK3, MAPK/ERK kinase kinase 3	1.881	299	288	311
AT1G07150	C,C	MAPKKK13	MAPKKK13, mitogen-activated protein kinase kinase kinase 13	1.669	163	150	163
AT2G30040	C,C	MAPKKK14	MAPKKK14, mitogen-activated protein kinase kinase kinase 14	1.46	284	168	281
AT5G55090	O,N	MAPKKK15	MAPKKK15, mitogen-activated protein kinase kinase kinase 15	1.347	58	49	66
AT4G26890	C,N	MAPKKK16	MAPKKK16, mitogen-activated protein kinase kinase kinase 16	1.568	52	28	38
AT2G32510	M,C	MAPKKK17	MAPKKK17, mitogen-activated protein kinase kinase kinase 17	1.119	168	134	236
AT1G05100	M,C	MAPKKK18	MAPKKK18, mitogen-activated protein kinase kinase kinase 18	1.272	36	32	38
AT5G67080	O,N	MAPKKK19	MAPKKK19, mitogen-activated protein kinase kinase kinase 19	1.035	18	24	20
AT3G50310	O,Y	MKKK20	MAPKKK20, mitogen-activated protein kinase kinase kinase 20	1.371	3	4	2
AT4G36950	C,S	MAPKKK21	MAPKKK21, mitogen-activated protein kinase kinase kinase 21	1.33	2	3	5
AT5G66850	C,N	MAPKKK5	MAPKKK5, mitogen-activated protein kinase kinase kinase 5	2.674	590	558	739
AT4G08480	C,Y	MEKK2	MAPKKK9, MEKK2, mitogen-activated protein kinase kinase kinase 9	2.838	299	338	413
AT3G46330	S,V	MEE39	MEE39, Leucine-rich repeat protein kinase family protein	2.904	545	616	622
AT5G45800	C,C	MEE62	MEE62, Leucine-rich repeat protein kinase family protein	2.365	866	904	830
AT4G13020	O,Y	MHK	MHK, Protein kinase superfamily protein	2.28	1199	1207	1580
AT3G58640	O,N		Mitogen activated protein kinase kinase kinase-related	3.28	1276	1262	1380
AT2G42640	O,N		Mitogen activated protein kinase kinase kinase-related	2.6	99	114	113
AT5G19010	O,Y	MPK16	MPK16, mitogen-activated protein kinase 16	2.547	1613	1499	1878
AT3G18040	O,Y	MPK9	MPK9, MAP kinase 9	2.363	451	435	615
AT4G18640	S,C	MRH1	MRH1, Leucine-rich repeat protein kinase family protein	2.861	826	883	1065
AT5G02290	C,C	NAK	NAK, Protein kinase superfamily protein	1.762	412	363	505
AT2G28250	S,P	NCRK	NCRK, Protein kinase superfamily protein	2.101	1082	1287	1360
AT5G16000	S,P	NIK1	NIK1, NSP-interacting kinase 1	2.323	734	778	861
AT3G25560	S,V	NIK2	NIK2, NSP-interacting kinase 2	2.38	1076	1128	1413
AT1G60800	S,P	NIK3	NIK3, NSP-interacting kinase 3	2.573	787	706	959
AT5G58140	C,N	PHOT2	NPL1, PHOT2, phototropin 2	6.501	175	182	252
AT1G20575	O,Y	DPMS1	Nucleotide-diphospho-sugar transferases superfamily protein	1.024	418	465	564
AT4G05150	O,N		Octicosapeptide/Phox/Bem1p family protein	1.668	1998	1843	2066
AT5G53450	C,N	ORG1	ORG1, OBP3-responsive gene 1	2.393	654	621	858
AT4G03260	O,N		Outer arm dynein light chain 1 protein	2.843	2134	2104	2712
AT4G23050	O,N		PAS domain-containing protein tyrosine kinase family protein	2.811	901	922	1076
AT3G06620	O,N		PAS domain-containing protein tyrosine kinase family protein	3.227	787	844	893
AT5G49470	O,N		PAS domain-containing protein tyrosine kinase family protein	3.113	578	589	693
AT1G67890	O,N		PAS domain-containing protein tyrosine kinase family protein	3.012	566	514	603
AT3G06640	O,N		PAS domain-containing protein tyrosine kinase family protein	2.374	2	2	4
AT1G04700	O,N		PB1 domain-containing protein tyrosine kinase	3.886	180	202	277
AT3G55450	C,M	PBL1	PBL1, PBS1-like 1	1.76	765	744	889
AT5G13160	O,Y	PBS1	PBS1, Protein kinase superfamily protein	1.849	490	557	658
AT1G12580	O,N	PEPKR1	PEPKR1, phosphoenolpyruvate carboxylase-related kinase 1	1.972	650	694	940
AT1G12680	O,N	PEPKR2	PEPKR2, phosphoenolpyruvate carboxylase-related kinase 2	1.933	397	356	525
AT2G18470	C,N	PERK4	PERK4, roline-rich extensin-like receptor kinase 4	2.016	104	85	95
AT5G35840	M,M	PHYC	PHYC, phytochrome C	3.704	667	593	769
AT4G16250	C,C	PHYD	PHYD, phytochrome D	3.495	480	493	514
AT4G18130	O,Y	PHYE	PHYE, phytochrome E	3.648	436	420	481
AT2G26700	C,N	PID2	PID2, AGC (cAMP-dependent, cGMP-dependent and protein kinase C) kinase family protein	1.743	34	31	36
AT1G12970	O,N	PIRL3	PIRL3, plant intracellular ras group-related LRR 3	1.639	242	260	246
AT1G53700	O,N	WAG1	PK3AT, WAG1, WAG 1	1.53	66	79	75
AT2G02710	O,Y	PLPC	PLP, PLPA, PLPB, PLPC, PAS/LOV protein B	1.724	1054	551	789
AT1G77720	C,N	PPK1	PPK1, putative protein kinase 1	2.753	291	373	363
AT5G38280	S,C	PR5K	PR5K, PR5-like receptor kinase	2.316	436	427	496
AT1G21250	S,N	WAK1	PRO25, WAK1, cell wall-associated kinase	2.675	3	2	2
AT5G09890	O,Y		Protein kinase family protein	1.984	1649	1848	2216
AT3G13670	M,N		Protein kinase family protein	2.637	1714	1936	2196
AT3G03940	C,N		Protein kinase family protein	2.862	1530	1734	1843
AT5G18190	M,N		Protein kinase family protein	2.674	1223	1325	1531
AT2G25760	C,N		Protein kinase family protein	2.619	1110	1156	1260
AT3G56050	M,P		Protein kinase family protein	2.144	899	936	1145
AT2G40270	S,P		Protein kinase family protein	1.851	810	571	1001
AT1G30640	O,C		Protein kinase family protein	1.922	400	411	593
AT5G21222	O,		protein kinase family protein	3.01	194	170	179
AT1G03920	O,N		Protein kinase family protein	2.005	146	126	204
AT1G49180	O,Y		protein kinase family protein	1.498	115	115	134
AT5G38210	S,V		Protein kinase family protein	2.345	93	100	113
AT5G02070	M,C		Protein kinase family protein	1.974	93	94	91
AT1G64300	S,N		Protein kinase family protein	2.725	68	55	67
AT3G06630	O,N		protein kinase family protein	2.025	48	45	61
AT1G51870	S,C		protein kinase family protein	2.514	61	86	37
AT5G41730	S,N		Protein kinase family protein	2.136	31	27	35
AT5G35960	S,C		Protein kinase family protein	1.29	20	27	30
AT5G38240	S,P		Protein kinase family protein	1.767	3	1	2
AT5G26150	O,N		protein kinase family protein	2.112	1	0	0
AT5G38250	S,C		Protein kinase family protein	1.74	0	1	0
AT3G25490	S,P		Protein kinase family protein	1.674	0	0	0
AT1G52310	S,P		protein kinase family protein / C-type lectin domain-containing protein	1.978	536	603	584
AT1G51940	S,C		protein kinase family protein / peptidoglycan-binding LysM domain-containing protein	2.321	209	203	300
AT2G40860	O,C		protein kinase family protein / protein phosphatase 2C ( PP2C) family protein	2.23	226	241	290
AT4G29380	O,N	VPS15	protein kinase family protein / WD-40 repeat family protein	4.652	969	884	1351
AT2G40730	O,C	CTEXP	Protein kinase family protein with ARM repeat domain	2.87	1579	1697	1906
AT1G22870	O,Y		Protein kinase family protein with ARM repeat domain	2.742	239	259	299
AT4G28670	S,P		Protein kinase family protein with domain of unknown function (DUF26)	1.878	0	0	0
AT5G25930	S,P		Protein kinase family protein with leucine-rich repeat domain	3.269	454	543	615
AT1G35710	S,P		Protein kinase family protein with leucine-rich repeat domain	3.658	86	92	110
AT5G63940	O,Y		Protein kinase protein with adenine nucleotide alpha hydrolases-like domain	2.526	1243	1334	1591
AT2G16750	S,C		Protein kinase protein with adenine nucleotide alpha hydrolases-like domain	2.428	1097	1040	1330
AT3G13690	O,M		Protein kinase protein with adenine nucleotide alpha hydrolases-like domain	3.321	965	946	1143
AT1G77280	O,C		Protein kinase protein with adenine nucleotide alpha hydrolases-like domain	2.385	571	589	775
AT1G21590	O,N		Protein kinase protein with adenine nucleotide alpha hydrolases-like domain	2.86	486	493	562
AT1G78940	O,N		Protein kinase protein with adenine nucleotide alpha hydrolases-like domain	2.666	81	89	118
AT3G20200	O,C		Protein kinase protein with adenine nucleotide alpha hydrolases-like domain	2.854	45	42	43
AT1G55200	O,N		Protein kinase protein with adenine nucleotide alpha hydrolases-like domain	2.225	15	11	23
AT4G31230	O,C		Protein kinase protein with adenine nucleotide alpha hydrolases-like domain	2.469	12	9	12
AT1G17540	O,C		Protein kinase protein with adenine nucleotide alpha hydrolases-like domain	2.574	4	3	2
AT2G24370	O,N		Protein kinase protein with adenine nucleotide alpha hydrolases-like domain	2.367	2	1	2
AT5G35380	O,C		Protein kinase protein with adenine nucleotide alpha hydrolases-like domain	2.196	3	1	1
AT1G16760	O,N		Protein kinase protein with adenine nucleotide alpha hydrolases-like domain	2.277	0	0	0
AT2G07020	O,Y		Protein kinase protein with adenine nucleotide alpha hydrolases-like domain	2.103	0	0	0
AT5G12000	O,N		Protein kinase protein with adenine nucleotide alpha hydrolases-like domain	2.485	0	0	0
AT1G63500	O,C		Protein kinase protein with tetratricopeptide repeat domain	2.289	1104	1167	1511
AT5G41260	O,C		Protein kinase protein with tetratricopeptide repeat domain	2.192	1027	1009	1327
AT3G54030	S,C		Protein kinase protein with tetratricopeptide repeat domain	1.911	689	754	940
AT5G59010	O,N		Protein kinase protein with tetratricopeptide repeat domain	1.936	397	377	411
AT3G09240	O,Y		Protein kinase protein with tetratricopeptide repeat domain	1.434	123	145	189
AT1G01740	O,C		Protein kinase protein with tetratricopeptide repeat domain	1.688	108	105	100
AT5G01060	O,C		Protein kinase protein with tetratricopeptide repeat domain	1.5	66	76	82
AT1G50990	O,N		Protein kinase protein with tetratricopeptide repeat domain	1.524	0	0	0
AT5G63370	O,N		Protein kinase superfamily protein	3.347	2284	2227	2760
AT5G58950	C,N		Protein kinase superfamily protein	2.31	2247	2018	2674
AT2G24360	O,C		Protein kinase superfamily protein	1.882	2078	1953	2407
AT2G23070	C,C		Protein kinase superfamily protein	1.523	1849	1903	2100
AT3G19100	C,Y		Protein kinase superfamily protein	2.32	1648	1671	1979
AT5G44290	C,N		Protein kinase superfamily protein	2.715	1457	1315	1920
AT1G48490	C,C		Protein kinase superfamily protein	4.451	1574	1515	1879
AT1G18160	O,C		Protein kinase superfamily protein	3.516	1588	1542	1872
AT5G14720	O,N		Protein kinase superfamily protein	2.843	1607	1607	1850
AT3G28690	O,Y		Protein kinase superfamily protein	2.468	1521	1365	1830
AT3G17850	C,C		Protein kinase superfamily protein	4.253	1537	1614	1814
AT5G18500	O,C		Protein kinase superfamily protein	2.089	1273	1317	1601
AT1G06700	O,Y		Protein kinase superfamily protein	1.822	1342	1327	1587
AT3G05050	C,N		Protein kinase superfamily protein	2.422	1329	1408	1559
AT3G25840	C,Y		Protein kinase superfamily protein	3.589	1274	1326	1517
AT1G45160	O,N		Protein kinase superfamily protein	3.839	1218	1215	1514
AT5G56890	S,P		Protein kinase superfamily protein	3.732	1503	1466	1513
AT2G32850	O,N		Protein kinase superfamily protein	2.525	1274	1405	1509
AT2G30740	O,Y		Protein kinase superfamily protein	1.498	1214	1187	1463
AT1G03740	M,N		Protein kinase superfamily protein	3.099	1265	1198	1442
AT3G17410	O,Y		Protein kinase superfamily protein	1.48	1283	1306	1435
AT5G01020	C,Y		Protein kinase superfamily protein	1.799	1342	1258	1429
AT4G31170	O,Y		Protein kinase superfamily protein	1.953	1075	1111	1340
AT1G54610	O,N		Protein kinase superfamily protein	2.123	1010	1074	1234
AT1G61590	C,C		Protein kinase superfamily protein	1.517	1063	927	1024
AT5G38560	C,C	PERK8	Protein kinase superfamily protein	2.798	995	1153	1395
AT5G11850	M,C		Protein kinase superfamily protein	2.977	967	1061	1168
AT5G50000	O,Y		Protein kinase superfamily protein	1.509	879	957	1199
AT4G24100	O,N		Protein kinase superfamily protein	2.782	935	987	1150
AT1G53050	C,N		Protein kinase superfamily protein	2.83	883	920	1137
AT1G67580	O,N		Protein kinase superfamily protein	3.116	887	872	1021
AT1G73460	O,N		Protein kinase superfamily protein	3.703	819	817	1014
AT3G61960	O,N		Protein kinase superfamily protein	2.367	716	792	1008
AT3G59350	O,Y		Protein kinase superfamily protein	1.905	867	601	992
AT3G24190	C,Y		Protein kinase superfamily protein	2.646	739	795	982
AT2G23450	O,C		Protein kinase superfamily protein	2.579	906	819	977
AT4G02010	O,P		Protein kinase superfamily protein	2.722	896	947	963
AT4G35030	O,N		Protein kinase superfamily protein	1.86	658	782	953
AT3G22750	O,Y		Protein kinase superfamily protein	2.092	807	732	938
AT4G10730	M,Y		Protein kinase superfamily protein	2.608	746	725	936
AT1G01540	O,C		Protein kinase superfamily protein	1.989	834	850	931
AT2G05940	O,N	RIPK	Protein kinase superfamily protein	1.702	645	347	923
AT2G47060	O,Y	PTI1-4	Protein kinase superfamily protein	1.719	657	570	916
AT5G37790	C,N		Protein kinase superfamily protein	2.047	686	706	887
AT5G58540	M,C		Protein kinase superfamily protein	1.931	717	747	870
AT5G65530	O,Y		Protein kinase superfamily protein	1.903	705	576	868
AT2G39110	O,Y		Protein kinase superfamily protein	1.531	768	600	842
AT2G37840	M,N		Protein kinase superfamily protein	3.003	702	604	817
AT2G39360	S,P		Protein kinase superfamily protein	2.683	697	723	810
AT1G48210	O,Y		Protein kinase superfamily protein	1.5	699	743	806
AT1G79600	C,C		Protein kinase superfamily protein	2.49	662	665	806
AT3G17750	O,N		Protein kinase superfamily protein	3.936	663	617	806
AT4G24480	O,N		Protein kinase superfamily protein	3.523	523	478	806
AT5G15080	O,N		Protein kinase superfamily protein	2.015	623	645	788
AT1G68690	C,C	PERK9	Protein kinase superfamily protein	3.05	516	512	736
AT1G13350	C,N		Protein kinase superfamily protein	2.535	530	563	730
AT5G50180	O,Y		Protein kinase superfamily protein	1.778	538	524	723
AT3G56760	O,Y		Protein kinase superfamily protein	1.837	544	543	706
AT1G66880	S,N		Protein kinase superfamily protein	4.064	588	594	698
AT4G34500	O,C		Protein kinase superfamily protein	1.727	508	474	692
AT5G20050	S,P		Protein kinase superfamily protein	1.544	574	590	676
AT5G59700	S,P		Protein kinase superfamily protein	2.861	683	627	675
AT1G18390	S,P		Protein kinase superfamily protein	3.12	599	504	667
AT1G07870	O,N		Protein kinase superfamily protein	2.244	490	522	660
AT5G56790	O,C		Protein kinase superfamily protein	2.826	550	509	653
AT2G44830	O,N		Protein kinase superfamily protein	2.399	692	617	646
AT5G03320	C,N		Protein kinase superfamily protein	1.716	649	574	641
AT5G15730	S,C	CRLK2	Protein kinase superfamily protein	1.656	547	546	640
AT1G52540	O,N		Protein kinase superfamily protein	1.613	479	481	624
AT2G40120	O,Y		Protein kinase superfamily protein	2.245	426	467	616
AT2G17220	C,C	Kin3	Protein kinase superfamily protein	1.865	433	397	596
AT5G58520	O,N		Protein kinase superfamily protein	2.112	562	471	595
AT1G11050	S,P		Protein kinase superfamily protein	2.282	518	353	593
AT3G01300	O,N		Protein kinase superfamily protein	1.942	439	437	585
AT5G35580	O,Y		Protein kinase superfamily protein	1.593	574	382	576
AT2G23080	O,Y	CKA3	Protein kinase superfamily protein	1.382	376	443	573
AT5G18610	C,N		Protein kinase superfamily protein	2.081	556	508	567
AT4G01330	O,C		Protein kinase superfamily protein	1.986	724	521	565
AT3G53930	M,C		Protein kinase superfamily protein	2.561	374	448	560
AT2G36350	O,N		Protein kinase superfamily protein	3.142	590	576	554
AT3G15220	O,N		Protein kinase superfamily protein	2.574	453	433	534
AT2G17530	O,N		Protein kinase superfamily protein	2.008	502	476	531
AT1G25390	S,		Protein kinase superfamily protein	2.132	396	380	523
AT3G59110	O,C		Protein kinase superfamily protein	2.417	426	431	521
AT4G25390	O,C		Protein kinase superfamily protein	2.228	527	338	511
AT3G26700	S,C		Protein kinase superfamily protein	2.006	389	404	510
AT1G80870	M,M		Protein kinase superfamily protein	2.251	488	507	472
AT1G28390	O,Y		Protein kinase superfamily protein	1.928	460	454	434
AT5G02800	C,N	CDL1	Protein kinase superfamily protein	1.583	415	424	471
AT4G32250	O,Y		Protein kinase superfamily protein	2.401	386	383	412
AT2G07180	O,N		Protein kinase superfamily protein	1.757	371	351	375
AT3G61160	M,M		Protein kinase superfamily protein	1.869	345	298	408
AT1G56720	O,C		Protein kinase superfamily protein	2.188	335	320	415
AT2G28940	S,Y		Protein kinase superfamily protein	1.591	332	332	431
AT4G35500	O,N		Protein kinase superfamily protein	1.721	323	315	434
AT1G16670	O,N		Protein kinase superfamily protein	1.72	322	348	404
AT5G56460	O,C		Protein kinase superfamily protein	1.756	322	246	335
AT5G26110	O,Y		Protein kinase superfamily protein	1.261	319	365	386
AT1G20650	O,Y	ASG5	Protein kinase superfamily protein	1.828	314	238	359
AT1G51170	C,C		Protein kinase superfamily protein	1.435	309	282	289
AT5G40540	O,K		Protein kinase superfamily protein	1.525	307	252	343
AT5G22050	M,Y		Protein kinase superfamily protein	1.369	303	227	316
AT1G73450	O,N		Protein kinase superfamily protein	3.721	303	284	372
AT3G09830	C,N		Protein kinase superfamily protein	1.911	299	303	370
AT5G22840	O,N		Protein kinase superfamily protein	2.123	287	329	328
AT1G57700	O,N		Protein kinase superfamily protein	2.667	283	265	352
AT2G31010	O,N		Protein kinase superfamily protein	3.054	281	314	348
AT5G50860	O,N		Protein kinase superfamily protein	2.114	279	329	343
AT5G24010	S,V		Protein kinase superfamily protein	2.821	278	323	306
AT5G51770	C,C		Protein kinase superfamily protein	1.965	278	246	272
AT1G70740	O,C		Protein kinase superfamily protein	1.833	277	227	364
AT3G57710	O,C		Protein kinase superfamily protein	2.724	275	285	363
AT2G45590	O,C		Protein kinase superfamily protein	2.331	274	295	269
AT3G15890	O,Y		Protein kinase superfamily protein	1.388	263	286	295
AT4G31390	C,C		Protein kinase superfamily protein	2.446	259	264	315
AT3G62220	O,Y		Protein kinase superfamily protein	1.367	252	247	252
AT3G44850	O,Y		Protein kinase superfamily protein	1.605	241	283	310
AT4G02630	M,C		Protein kinase superfamily protein	1.744	241	257	311
AT5G01850	O,Y		Protein kinase superfamily protein	1.784	238	245	289
AT3G46930	O,N		Protein kinase superfamily protein	1.844	236	241	337
AT4G32710	O,N	PERK14	Protein kinase superfamily protein	1.618	229	259	296
AT2G41970	O,K		Protein kinase superfamily protein	1.525	224	228	310
AT2G23200	S,P		Protein kinase superfamily protein	2.633	220	195	232
AT4G10390	O,N		Protein kinase superfamily protein	1.579	219	195	249
AT1G80640	S,V		Protein kinase superfamily protein	1.734	216	240	286
AT1G76360	C,C		Protein kinase superfamily protein	1.888	214	183	281
AT1G74330	O,N		Protein kinase superfamily protein	2.193	202	211	252
AT1G49730	S,S		Protein kinase superfamily protein	2.625	197	219	270
AT1G33260	O,Y		Protein kinase superfamily protein	1.599	188	241	278
AT5G47070	C,N		Protein kinase superfamily protein	1.754	188	84	193
AT3G57120	O,N		Protein kinase superfamily protein	1.706	186	188	191
AT5G61350	S,V		Protein kinase superfamily protein	2.529	181	170	209
AT2G18890	M,N		Protein kinase superfamily protein	1.427	179	152	182
AT5G50330	O,Y		Protein kinase superfamily protein	1.744	175	182	253
AT3G51990	C,C		Protein kinase superfamily protein	1.453	170	192	236
AT5G61570	S,		Protein kinase superfamily protein	1.697	170	135	191
AT3G07070	O,Y		Protein kinase superfamily protein	1.649	166	161	186
AT1G69910	C,V		Protein kinase superfamily protein	2.153	163	218	187
AT5G11020	S,S		Protein kinase superfamily protein	1.75	158	162	223
AT4G16970	O,N		Protein kinase superfamily protein	2.776	157	199	178
AT4G14780	O,Y		Protein kinase superfamily protein	1.363	157	162	221
AT5G07140	O,Y		Protein kinase superfamily protein	2.2	156	190	185
AT1G74490	O,N		Protein kinase superfamily protein	1.506	152	178	194
AT5G03640	O,N		Protein kinase superfamily protein	2.781	152	130	116
AT5G42440	S,C		Protein kinase superfamily protein	1.271	150	125	164
AT2G42960	O,C		Protein kinase superfamily protein	1.485	146	119	130
AT5G55560	O,Y		Protein kinase superfamily protein	1.242	145	121	150
AT5G24970	M,M		Protein kinase superfamily protein	2.506	143	163	181
AT1G09440	S,C		Protein kinase superfamily protein	1.593	140	157	173
AT1G71810	C,C		Protein kinase superfamily protein	2.479	137	144	205
AT5G40030	C,N		Protein kinase superfamily protein	1.5	131	123	121
AT3G09010	O,C		Protein kinase superfamily protein	1.704	131	113	169
AT4G24810	O,Y		Protein kinase superfamily protein	2.34	127	90	107
AT1G79640	O,N		Protein kinase superfamily protein	2.595	125	160	159
AT5G46080	S,S		Protein kinase superfamily protein	1.316	125	123	171
AT3G58690	S,C		Protein kinase superfamily protein	1.537	123	119	147
AT5G66790	S,C		Protein kinase superfamily protein	2.052	123	102	130
AT2G28590	O,N		Protein kinase superfamily protein	1.609	116	129	146
AT3G57750	O,C		Protein kinase superfamily protein	1.31	112	126	153
AT4G32000	S,P		Protein kinase superfamily protein	1.402	111	90	134
AT1G69790	C,Y		Protein kinase superfamily protein	1.588	107	114	160
AT1G26970	C,C		Protein kinase superfamily protein	1.55	106	80	131
AT1G09450	O,N	Haspin	Protein kinase superfamily protein	2.096	84	118	114
AT3G44610	C,N		Protein kinase superfamily protein	1.561	90	114	103
AT1G24030	M,N		Protein kinase superfamily protein	1.553	83	97	133
AT3G19300	S,P		Protein kinase superfamily protein	2.19	89	94	102
AT5G25440	O,C		Protein kinase superfamily protein	1.178	99	79	101
AT5G07620	S,C		Protein kinase superfamily protein	1.08	54	72	92
AT5G23170	O,Y		Protein kinase superfamily protein	1.252	60	56	92
AT1G66930	O,N		Protein kinase superfamily protein	2.025	67	60	85
AT1G61860	O,Y		Protein kinase superfamily protein	1.392	59	62	78
AT2G46850	S,C		Protein kinase superfamily protein	1.974	59	80	73
AT5G16810	C,Y		Protein kinase superfamily protein	1.427	67	68	71
AT1G78530	S,C		Protein kinase superfamily protein	1.281	29	33	63
AT3G57730	O,C		Protein kinase superfamily protein	1.599	65	47	62
AT1G70430	O,Y		Protein kinase superfamily protein	2.151	48	50	58
AT5G57670	O,N		Protein kinase superfamily protein	1.934	33	22	58
AT1G66460	O,C		Protein kinase superfamily protein	1.563	35	33	57
AT5G41680	M,N		Protein kinase superfamily protein	1.605	45	54	57
AT2G43230	O,Y		Protein kinase superfamily protein	1.827	41	34	56
AT1G09600	O,N		Protein kinase superfamily protein	2.145	35	41	55
AT3G57760	O,M		Protein kinase superfamily protein	1.46	51	37	55
AT2G25220	C,C		Protein kinase superfamily protein	1.573	53	43	51
AT1G72540	C,C		Protein kinase superfamily protein	1.353	58	53	47
AT5G57565	S,Y		Protein kinase superfamily protein	1.188	47	40	45
AT1G67470	O,Y		Protein kinase superfamily protein	1.395	44	17	42
AT3G57740	O,Y		Protein kinase superfamily protein	1.074	40	21	44
AT5G18910	C,N		Protein kinase superfamily protein	1.725	36	23	30
AT3G57640	M,M		Protein kinase superfamily protein	1.258	30	30	29
AT3G01490	O,N		Protein kinase superfamily protein	1.738	28	47	44
AT1G70450	O,Y		Protein kinase superfamily protein	1.185	26	28	34
AT3G01840	S,V		Protein kinase superfamily protein	1.979	26	19	17
AT3G46760	M,C		Protein kinase superfamily protein	1.014	24	34	33
AT1G52290	C,C	PERK15	Protein kinase superfamily protein	1.835	23	22	23
AT1G67000	S,		Protein kinase superfamily protein	2.83	22	24	33
AT3G57720	O,Y		Protein kinase superfamily protein	2.005	21	17	33
AT3G24540	O,C	PERK3	Protein kinase superfamily protein	1.53	20	15	28
AT1G51620	O,M		Protein kinase superfamily protein	1.344	19	34	17
AT4G00960	S,Y		Protein kinase superfamily protein	1.119	13	20	30
AT4G13190	O,Y		Protein kinase superfamily protein	1.17	19	18	21
AT1G54820	O,C		Protein kinase superfamily protein	1.531	14	8	17
AT1G65250	O,N		Protein kinase superfamily protein	1.471	14	15	14
AT3G52530	O,N		Protein kinase superfamily protein	1.056	9	10	13
AT1G65190	O,N		Protein kinase superfamily protein	1.685	4	9	12
AT5G11410	C,Y		Protein kinase superfamily protein	1.011	4	14	10
AT3G53840	S,C		Protein kinase superfamily protein	1.92	14	17	9
AT5G66710	M,N		Protein kinase superfamily protein	1.448	12	10	6
AT1G72760	O,N		Protein kinase superfamily protein	2.094	8	5	8
AT4G22940	M,N		Protein kinase superfamily protein	1.377	7	9	8
AT1G66910	S,P		Protein kinase superfamily protein	2.006	6	4	9
AT1G71530	C,C		Protein kinase superfamily protein	2.964	6	4	8
AT3G46410	O,N		Protein kinase superfamily protein	0.876	0	7	2
AT5G24080	O,C		Protein kinase superfamily protein	1.602	1	6	9
AT5G39030	S,P		Protein kinase superfamily protein	2.421	1	6	5
AT2G30730	O,Y		Protein kinase superfamily protein	1.017	0	0	5
AT1G66920	S,P		Protein kinase superfamily protein	2.05	1	5	5
AT1G01450	O,N		Protein kinase superfamily protein	1.413	4	5	3
AT4G01595	O,Y		Protein kinase superfamily protein	0.762	2	5	2
AT5G45430	O,N		Protein kinase superfamily protein	2.687	0	0	3.00005
AT4G14480	O,N		Protein kinase superfamily protein	1.464	4	1	3
AT3G57770	O,Y		Protein kinase superfamily protein	1.242	1	2	2
AT1G33770	O,N		Protein kinase superfamily protein	1.845	3	2	2
AT5G16500	O,N		Protein kinase superfamily protein	2.131	2	1	2
AT3G20530	M,C		Protein kinase superfamily protein	1.555	2	1	2
AT4G10010	O,N		Protein kinase superfamily protein	2.132	1	1	2
AT4G34440	C,N	PERK5	Protein kinase superfamily protein	2.317	2	0	2
AT4G17660	O,C		Protein kinase superfamily protein	1.209	2	4	1
AT2G43930	M,C		Protein kinase superfamily protein	0.652	0	4	0
AT4G19110	O,N		Protein kinase superfamily protein	2.606	0	2.99997	0
AT1G23700	O,Y		Protein kinase superfamily protein	1.422	2	2	0
AT5G51800	O,N		Protein kinase superfamily protein	3.151	1	1	1
AT3G46160	O,		Protein kinase superfamily protein	1.182	1	0	1
AT2G30940	O,C		Protein kinase superfamily protein	1.362	1	0	0
AT3G46140	O,Y		Protein kinase superfamily protein	1.131	1	0	0
AT4G11890	O,Y		Protein kinase superfamily protein	1.618	0	1	0
AT1G48220	O,Y		Protein kinase superfamily protein	1.168	0	0	1
AT1G76370	O,C		Protein kinase superfamily protein	1.602	0	0	1
AT3G50730	O,C		Protein kinase superfamily protein	1.116	0	0	1
AT3G45790	O,Y		Protein kinase superfamily protein	1.131	0	0	0
AT2G17170	O,Y		Protein kinase superfamily protein	0.987	0	0	0
AT2G18530	S,S		Protein kinase superfamily protein	0.642	0	0	0
AT3G01085	C,N		Protein kinase superfamily protein	2.121	0	0	0
AT5G27510	O,Y		Protein kinase superfamily protein	0.906	0	0	0
AT5G38260	S,V		Protein kinase superfamily protein	1.917	0	0	0
AT1G10620	O,C	PERK11	Protein kinase superfamily protein	2.157	0	0	0
AT1G21245	O,Y		Protein kinase superfamily protein	0.501	0	0	0
AT1G22720	O,N		Protein kinase superfamily protein	0.66	0	0	0
AT1G49270	C,N	PERK7	Protein kinase superfamily protein	2.1	0	0	0
AT2G05060	O,N		Protein kinase superfamily protein	0.948	0	0	0
AT2G16620	O,N		Protein kinase superfamily protein	0.402	0	0	0
AT2G34290	O,Y		Protein kinase superfamily protein	0.798	0	0	0
AT2G40500	O,Y		Protein kinase superfamily protein	0.888	0	0	0
AT2G40560	O,C		Protein kinase superfamily protein	0.912	0	0	0
AT2G40580	O,Y		Protein kinase superfamily protein	1.14	0	0	0
AT2G41910	O,Y		Protein kinase superfamily protein	1.122	0	0	0
AT2G41920	O,N		Protein kinase superfamily protein	1.049	0	0	0
AT2G41930	O,N		Protein kinase superfamily protein	1.056	0	0	0
AT2G42550	O,N		Protein kinase superfamily protein	1.035	0	0	0
AT3G02810	C,N		Protein kinase superfamily protein	2.146	0	0	0
AT3G18810	C,N	PERK6	Protein kinase superfamily protein	2.103	0	0	0
AT3G21450	O,Y		Protein kinase superfamily protein	0.813	0	0	0
AT3G24790	C,C		Protein kinase superfamily protein	1.106	0	0	0
AT3G45670	C,N		Protein kinase superfamily protein	1.14	0	0	0
AT3G45920	O,Y		Protein kinase superfamily protein	0.709	0	0	0
AT3G50720	O,C		Protein kinase superfamily protein	1.134	0	0	0
AT3G53640	O,Y		Protein kinase superfamily protein	1.929	0	0	0
AT3G57700	O,C		Protein kinase superfamily protein	1.023	0	0	0
AT4G03175	O,C		Protein kinase superfamily protein	0.42	0	0	0
AT4G04632	S,Y		Protein kinase superfamily protein	0.464	0	0	0
AT4G08800	O,N		Protein kinase superfamily protein	0.858	0	0	0
AT4G21366	O,C		Protein kinase superfamily protein	0.339	0	0	0
AT4G29654	O,Y		Protein kinase superfamily protein	0.477	0	0	0
AT5G11400	M,C		Protein kinase superfamily protein	0.985	0	0	0
AT5G12090	O,N		Protein kinase superfamily protein	1.11	0	0	0
AT5G27790	O,C		Protein kinase superfamily protein	0.984	0	0	0
AT5G60080	O,Y		Protein kinase superfamily protein	1.134	0	0	0
AT5G60090	O,Y		Protein kinase superfamily protein	1.197	0	0	0
AT2G35050	O,N		Protein kinase superfamily protein with octicosapeptide/Phox/Bem1p domain	4.346	3527	3730	4306
AT1G79570	O,N		Protein kinase superfamily protein with octicosapeptide/Phox/Bem1p domain	4.453	1250	1280	1519
AT1G16270	O,N		Protein kinase superfamily protein with octicosapeptide/Phox/Bem1p domain	4.117	1263	1400	1419
AT5G57610	O,N		Protein kinase superfamily protein with octicosapeptide/Phox/Bem1p domain	3.846	423	434	623
AT3G46920	C,N		Protein kinase superfamily protein with octicosapeptide/Phox/Bem1p domain	3.516	341	339	352
AT3G24715	M,N		Protein kinase superfamily protein with octicosapeptide/Phox/Bem1p domain	3.354	184	200	274
AT4G13160	S,P		Protein of unknown function, DUF593	1.103	209	203	261
AT3G63340	S,C		Protein phosphatase 2C family protein	3.953	1022	967	1235
AT3G51270	O,Y		protein serine/threonine kinases;ATP binding;catalytics	1.694	900	998	1070
AT1G11300	S,P		protein serine/threonine kinases;protein kinases;ATP binding;sugar binding;kinases;carbohydrate binding	5.104	60	89	75
AT5G18525	O,N		protein serine/threonine kinases;protein tyrosine kinases;ATP binding;protein kinases	5.193	1001	1013	1201
AT2G20050	O,C		protein serine/threonine phosphatases;protein kinases;catalytics;cAMP-dependent protein kinase regulators;ATP binding;protein serine/threonine phosphatases	3.887	851	794	1104
AT1G73660	O,E		protein tyrosine kinase family protein	3.94	531	504	664
AT5G61480	S,	TDR	PXY, Leucine-rich repeat protein kinase family protein	3.126	1352	1449	1349
AT5G10520	O,N	RBK1	RBK1, ROP binding protein kinases 1	1.879	434	467	403
AT3G05140	O,N	RBK2	RBK2, ROP binding protein kinases 2	2.043	36	22	25
AT1G70250	S,P		receptor serine/threonine kinase, putative	2.41	117	113	141
AT4G18250	C,C		receptor serine/threonine kinase, putative	2.562	59	68	78
AT1G79670	S,P	WAKL22	RFO1, WAKL22, Wall-associated kinase family protein	2.431	688	701	873
AT1G70460	C,N	RHS10	RHS10, root hair specific 10	2.732	436	532	526
AT4G29180	S,P	RHS16	RHS16, root hair specific 16	2.985	421	437	520
AT1G51880	S,P	RHS6	RHS6, root hair specific 6	2.643	147	121	150
AT1G29750	S,P	RKF1	RKF1, receptor-like kinase in flowers 1	3.843	293	301	339
AT2G48010	S,P	RKF3	RKF3, receptor-like kinase in in flowers 3	2.115	464	290	483
AT1G48480	S,V	RKL1	RKL1, receptor-like kinase 1	2.294	1026	1090	1256
AT2G37710	S,P	RLK	RLK, receptor lectin kinase	2.287	314	320	349
AT5G67280	S,P	RLK	RLK, receptor-like kinase	2.48	166	160	137
AT5G60900	S,V	RLK1	RLK1, receptor-like protein kinase 1	2.247	7	12	18
AT4G00340	S,C	RLK4	RLK4, receptor-like protein kinase 4	2.791	796	878	822
AT3G17840	S,P	RLK902	RLK902, receptor-like kinase 902	2.253	695	758	694
AT1G69270	S,P	RPK1	RPK1, receptor-like protein kinase 1	2.014	324	255	415
AT3G02130	O,C	TOAD2	RPK2, TOAD2, receptor-like protein kinase 2	3.68	534	438	518
AT1G16440	C,N	RSH3	RSH3, root hair specific 3	1.566	105	107	131
AT1G11130	S,C	SUB	SCM, SRF9, SUB, Leucine-rich repeat protein kinase family protein	2.857	753	762	812
AT1G61380	S,P	SD1-29	SD1-29, S-domain-1 29	2.743	143	151	179
AT4G32300	S,P	SD2-5	SD2-5, S-domain-2 5	3.121	456	415	439
AT1G14750	C,N	SDS	SDS, Cyclin family protein	2.101	65	66	65
AT5G37350	O,Y		Serine/threonine-protein kinase Rio1	1.937	489	560	563
AT2G24990	O,E		Serine/threonine-protein kinase Rio1	1.685	322	391	342
AT1G69220	O,N	SIK1	SIK1, Protein kinase superfamily protein	2.772	1037	1141	1194
AT5G35370	S,P		S-locus lectin protein kinase family protein	2.839	689	648	757
AT1G61360	S,		S-locus lectin protein kinase family protein	2.928	648	542	738
AT4G03230	O,C		S-locus lectin protein kinase family protein	3.258	501	503	639
AT1G11330	S,P		S-locus lectin protein kinase family protein	2.999	465	513	633
AT1G11280	O,P		S-locus lectin protein kinase family protein	2.84	535	559	597
AT2G19130	S,N		S-locus lectin protein kinase family protein	2.594	498	520	582
AT1G61370	S,P		S-locus lectin protein kinase family protein	2.445	188	192	271
AT1G61430	S,P		S-locus lectin protein kinase family protein	2.909	95	110	89
AT4G27290	S,P		S-locus lectin protein kinase family protein	2.352	79	77	115
AT1G11410	S,Y		S-locus lectin protein kinase family protein	2.686	85	70	106
AT1G61500	S,V		S-locus lectin protein kinase family protein	2.415	80	63	89
AT1G61490	S,P		S-locus lectin protein kinase family protein	2.415	65	84	84
AT1G61480	S,P		S-locus lectin protein kinase family protein	2.605	93	87	69
AT1G61400	M,P		S-locus lectin protein kinase family protein	2.502	61	59	65
AT1G61420	S,P		S-locus lectin protein kinase family protein	2.681	63	54	54
AT1G61550	S,P		S-locus lectin protein kinase family protein	2.982	33	43	36
AT1G61390	M,C		S-locus lectin protein kinase family protein	2.862	23	25	19
AT4G27300	S,V		S-locus lectin protein kinase family protein	2.448	13	8	14
AT1G61610	S,C		S-locus lectin protein kinase family protein	2.529	5	4	12
AT1G61440	S,V		S-locus lectin protein kinase family protein	2.379	4	3	4
AT1G11340	S,P		S-locus lectin protein kinase family protein	2.706	0	2	1
AT4G11900	S,V		S-locus lectin protein kinase family protein	2.579	1	0	0
AT1G61460	O,C		S-locus protein kinase, putative	2.585	40	33	58
AT5G07660	O,Y	SMC6A	SMC6A, structural maintenance of chromosomes 6A	3.177	76	64	81
AT1G66980	M,P	SNC4	SNC4, suppressor of npr1-1 constitutive 4	3.561	23	16	13
AT5G39440	O,Y	SnRK1.3	SnRK1.3, SNF1-related protein kinase 1.3	1.485	0	0	0
AT1G60940	O,K	SRK2B	SNRK2-10, SNRK2.10, SRK2B, SNF1-related protein kinase 2.10	1.682	917	911	1160
AT3G50500	O,Y	SRK2D	SNRK2-2, SNRK2.2, SPK-2-2, SRK2D, SNF1-related protein kinase 2.2	1.578	1777	1955	2336
AT5G66880	O,Y	SRK2I	SNRK2-3, SNRK2.3, SRK2I, sucrose nonfermenting 1(SNF1)-related protein kinase 2.3	1.467	626	499	747
AT5G63650	O,K	SRK2H	SNRK2-5, SNRK2.5, SRK2H, SNF1-related protein kinase 2.5	1.421	371	367	417
AT4G40010	O,Y	SRK2F	SNRK2-7, SNRK2.7, SRK2F, SNF1-related protein kinase 2.7	1.053	173	194	320
AT1G78290	O,Y	SRK2C	SNRK2-8, SNRK2.8, SRK2C, Protein kinase superfamily protein	1.65	536	340	803
AT2G23030	O,Y	SNRK2.9	SNRK2-9, SNRK2.9, SNF1-related protein kinase 2.9	1.378	655	597	744
AT2G46340	O,N	SPA1	SPA1, SPA (suppressor of phyA-105) protein family	3.799	1823	2189	2909
AT4G11110	O,N	SPA2	SPA2, SPA1-related 2	3.964	1011	908	1163
AT3G15354	C,N	SPA3	SPA3, SPA1-related 3	3.103	613	595	911
AT1G53090	O,N	SPA4	SPA4, SPA1-related 4	2.993	294	295	402
AT2G20850	S,V	SRF1	SRF1, STRUBBELIG-receptor family 1	2.847	349	356	393
AT5G06820	S,P	SRF2	SRF2, STRUBBELIG-receptor family 2	2.424	12	17	25
AT4G03390	S,P	SRF3	SRF3, STRUBBELIG-receptor family 3	3.25	1215	1256	1395
AT3G13065	S,P	SRF4	SRF4, STRUBBELIG-receptor family 4	2.638	63	50	68
AT1G78980	S,P	SRF5	SRF5, STRUBBELIG-receptor family 5	2.491	0	0	0
AT1G53730	S,P	SRF6	SRF6, STRUBBELIG-receptor family 6	2.471	1471	1397	1893
AT3G14350	S,P	SRF7	SRF7, STRUBBELIG-receptor family 7	3.143	3371	3507	4111
AT4G22130	S,C	SRF8	SRF8, STRUBBELIG-receptor family 8	2.697	2035	2114	2506
AT3G53030	O,N	SRPK4	SRPK4, ser/arg-rich protein kinase 4	1.864	364	352	392
AT2G17090	O,N	SSP	SSP, Protein kinase protein with tetratricopeptide repeat domain	1.398	0	0	0
AT1G68830	C,C	STN7	STN7, STT7 homolog STN7	1.975	287	272	416
AT5G01920	C,C	STN8	STN8, Protein kinase superfamily protein	3.489	373	325	350
AT5G54380	S,C	THE1	THE1, protein kinase family protein	2.789	1167	1127	1449
AT1G66150	S,P	TMK1	TMK1, transmembrane kinase 1	3.257	1379	1279	1648
AT3G24660	S,P	TMKL1	TMKL1, transmembrane kinase-like 1	2.282	667	643	757
AT5G20930	C,N	TSL	TSL, Protein kinase superfamily protein	2.6	345	365	444
AT2G45910	C,Y		U-box domain-containing protein kinase family protein	3.148	851	956	970
AT5G57035	O,C		U-box domain-containing protein kinase family protein	2.621	627	647	849
AT3G49060	O,N		U-box domain-containing protein kinase family protein	2.888	481	446	597
AT5G61550	O,Y		U-box domain-containing protein kinase family protein	2.916	178	193	204
AT5G51270	O,Y		U-box domain-containing protein kinase family protein	2.46	135	142	175
AT4G25160	C,C		U-box domain-containing protein kinase family protein	2.832	127	116	154
AT5G61560	O,Y		U-box domain-containing protein kinase family protein	2.919	54	46	78
AT5G65500	O,N		U-box domain-containing protein kinase family protein	2.376	21	18	20
AT2G19410	O,Y		U-box domain-containing protein kinase family protein	2.406	1	3	4
AT1G68330	O,N		unknown protein; BEST Arabidopsis thaliana protein match is: unknown protein (TAIR:AT1G48780.1); Has 155 Blast hits to 147 proteins in 23 species: Archae - 0; Bacteria - 0; Metazoa - 19; Fungi - 3; Plants - 126; Viruses - 0; Other Eukaryotes - 7 (source: NCBI BLink).	1.28	95	80	109
AT1G14000	O,Y	VIK	VIK, VH1-interacting kinase	1.805	1281	1306	1594
AT3G14370	O,N	WAG2	WAG2, Protein kinase superfamily protein	1.66	106	104	163
AT1G21270	S,C	WAK2	WAK2, wall-associated kinase 2	2.469	26	26	11
AT1G21240	S,P	WAK3	WAK3, wall associated kinase 3	2.354	0	0	0
AT1G21210	S,C	WAK4	WAK4, wall associated kinase 4	2.588	235	235	189
AT1G21230	S,S	WAK5	WAK5, wall associated kinase 5	2.202	55	34	23
AT1G16120	S,P	WAKL1	WAKL1, wall associated kinase-like 1	2.193	42	51	61
AT1G16130	O,V	WAKL2	WAKL2, wall associated kinase-like 2	2.555	92	74	93
AT1G16150	S,V	WAKL4	WAKL4, wall associated kinase-like 4	2.34	102	92	123
AT1G16160	C,C	WAKL5	WAKL5, wall associated kinase-like 5	2.136	53	78	94
AT1G16110	S,V	WAKL6	WAKL6, wall associated kinase-like 6	2.358	92	40	87
AT1G16090	S,S	WAKL7	WAKL7, wall associated kinase-like 7	1.31	28	28	20
AT4G31110	S,P		Wall-associated kinase family protein	2.534	302	225	359
AT1G19390	S,S		Wall-associated kinase family protein	2.367	13	10	41
AT1G16260	S,C		Wall-associated kinase family protein	2.387	13	5	5
AT1G69730	S,S		Wall-associated kinase family protein	2.45	1	1	0
AT1G17910	S,S		Wall-associated kinase family protein	2.295	0	0	0
AT4G31100	S,V		wall-associated kinase, putative	2.547	384	400	491
AT3G48260	O,C	WNK3	WNK3, with no lysine (K) kinase 3	1.551	164	173	228
AT5G58350	O,N	ZIK2	WNK4, ZIK2, with no lysine (K) kinase 4	2.552	1372	1412	1512
AT1G49160	S,N	WNK7	WNK7, Protein kinase superfamily protein	2.098	434	444	463
AT5G28080	O,N	WNK9	WNK9, Protein kinase superfamily protein	1.636	166	130	198
AT5G35980	O,N	YAK1	YAK1, yeast YAK1-related gene 1	3.901	2480	2591	3159
