# Supplementary material for: Genome-wide co-expression analysis predicts protein kinases as important regulators of phosphate deficiency-induced root hair remodeling in Arabidopsis
Source: BMC Genomics. 2013 Apr 1;14:210. doi: 10.1186/1471-2164-14-210 (PMC3636113; doi:10.1186/1471-2164-14-210)
Supplement: Additional file 2 — Expression of 205 phosphatase genes in Arabidopsis roots retrieved from TAIR10. [file 1471-2164-14-210-S2.xls]

## Sheet: Title page
Protein subcellular localization was predicted by the TargetP (left,http://www.cbs.dtu.dk/services/TargetP/) and WoLF PSORT (right,http://wolfpsort.org) programs, respecitvely. Letters C indicates Chloroplast, M indicates Mitochondria, N indicates Nuclear, O indicates others, P indicates Plasma membrane, S indicates Secretory pathway, Y indicates Cytosolic and V indicates Vacuole, respectively. #…

## Sheet: 205 phoshoprotein phosphatases 
Locus	Subcellular localization	Alias	Annotation	cDNA length (Kbp)	#uniqE1	#uniqE2	#uniqE3
AT1G05000	O,Y	PFA-DSP1	Phosphotyrosine protein phosphatases superfamily protein	1.2	300	356	427
AT2G16430	M,V	PAP10	ATPAP10, PAP10, purple acid phosphatase 10	1.645	534	609	774
AT2G32960	O,Y	PFA-DSP2	Phosphotyrosine protein phosphatases superfamily protein	1.239	231	370	262
AT3G52180	S,C	PAP20	ATPTPKIS1, ATSEX4, DSP4, SEX4, dual specificity protein phosphatase (DsPTP1) family protein	1.775	130	115	138
AT3G17790	C,Y		ATACP5, ATPAP17, PAP17, purple acid phosphatase 17	1.434	141	166	221
AT5G53140	O,Y	PPX2	Protein phosphatase 2C family protein	1.971	3103	3307	3855
AT2G27190	S,Y	PAP12	ATPAP1, ATPAP12, PAP1, PAP12, purple acid phosphatase 12	1.768	741	835	948
AT5G10740	O,Y	SSP5	Protein phosphatase 2C family protein	1.537	330	346	443
AT1G49580	O,C		Calcium-dependent protein kinase (CDPK) family protein	2.209	1140	1192	1253
AT4G23000	S,V	PAP24	Calcineurin-like metallo-phosphoesterase superfamily protein	3.84	84	83	96
AT4G03960	C,C		Phosphotyrosine protein phosphatases superfamily protein	0.953	97	96	117
AT1G13750	S,V		Purple acid phosphatases superfamily protein	2.082	203	243	326
AT3G09400	O,C	PLL3	PLL3, pol-like 3	2.264	8	11	8
AT1G48120	O,N		hydrolases;protein serine/threonine phosphatases	4.346	260	300	318
AT5G24270	O,M		ATSOS3, CBL4, SOS3, Calcium-binding EF-hand family protein	1.233	222	260	276
AT2G01880	S,C	PAP7	ATPAP7, PAP7, purple acid phosphatase 7	1.192	281	295	430
AT3G06270	O,Y		Protein phosphatase 2C family protein	1.82	210	222	266
AT3G52820	O,C		ATPAP22, PAP22, purple acid phosphatase 22	1.636	85	66	133
AT4G16580	O,Y	SSP4b	Protein phosphatase 2C family protein	1.854	358	358	427
AT1G10430	O,Y	PP2A-2	PP2A-2, protein phosphatase 2A-2	1.344	490	533	595
AT2G42810	O,P	PP5.2	PAPP5, PP5, PP5.2, protein phosphatase 5.2	2.212	1104	1207	1264
AT5G58003	S,C	PAP29	CPL4, C-terminal domain phosphatase-like 4	1.555	222	235	245
AT5G56610	O,N	CPL4	Phosphotyrosine protein phosphatases superfamily protein	0.916	169	182	227
AT2G01830	O,P	WOL1	AHK4, ATCRE1, CRE1, WOL, WOL1, CHASE domain containing histidine kinase protein	3.909	2349	2227	2841
AT1G08420	O,C	BSL2	BSL2, BRI1 suppressor 1 (BSU1)-like 2	4.035	1458	1552	1583
AT1G79630	O,C		Protein phosphatase 2C family protein	2.257	502	478	575
AT2G18130	S,N	PAP11	ATPAP11, PAP11, purple acid phosphatase 11	1.326	0	0	0
AT3G19420	C,N		ATPEN2, PEN2, PTEN 2	2.338	1726	1796	2231
AT2G35350	C,C	PLL1	PLL1, poltergeist like 1	2.673	303	351	364
AT5G50400	C,Y		ATPAP27, PAP27, purple acid phosphatase 27	2.074	1029	1001	1206
AT1G73820	M,C		Ssu72-like family protein	0.863	140	151	171
AT2G33540	O,C	CPL3	ATCPL3, CPL3, C-terminal domain phosphatase-like 3	4.302	623	651	671
AT1G67820	C,C		Protein phosphatase 2C family protein	1.447	94	91	98
AT5G02400	M,M	CDC25	PLL2, pol-like 2	2.025	307	300	394
AT2G20050	O,C		protein serine/threonine phosphatases;protein kinases;catalytics;cAMP-dependent protein kinase regulators;ATP binding;protein serine/threonine phosphatases	3.887	851	794	1104
AT3G15260	O,N		Protein phosphatase 2C family protein	1.408	559	618	706
AT2G01890	S,V	PAP8	ATPAP8, PAP8, purple acid phosphatase 8	1.265	906	965	1199
AT4G24730	O,C	ATABI1	Calcineurin-like metallo-phosphoesterase superfamily protein	2.944	133	129	153
AT3G09100	O,N		mRNA capping enzyme family protein	3.054	921	955	1134
AT3G51470	C,C	SEX4	Protein phosphatase 2C family protein	1.254	54	68	80
AT4G24890	O,Y	PPX1	ATPAP24, PAP24, purple acid phosphatase 24	1.888	6	11	9
AT3G19100	C,N	PTEN2A	Protein kinase superfamily protein	2.32	1648	1671	1979
AT5G10900	O,Y	PFA-DSP5	Calcineurin-like metallo-phosphoesterase superfamily protein	2.258	138	163	188
AT4G26720	O,Y		PPX-1, PPX1, protein phosphatase X 1	1.471	422	447	474
AT5G54260	O,Y	ATABI2	ATMRE11, MRE11, DNA repair and meiosis protein (Mre11)	2.574	196	212	237
AT2G46920	O,N	POL	POL, Protein phosphatase 2C family protein	3.612	804	825	1003
AT2G29400	O,Y	TOPP1	PP1-AT, TOPP1, type one protein phosphatase 1	1.404	1949	1861	2165
AT5G59160	O,Y	PP7	PPO, TOPP2, type one serine/threonine protein phosphatase 2	1.755	1417	1503	1684
AT3G05580	O,Y	TOPP9	Calcineurin-like metallo-phosphoesterase superfamily protein	1.596	461	481	596
AT5G04540	S,C	PEP	Myotubularin-like phosphatases II superfamily	3.031	916	987	998
AT3G46820	O,Y	VPS29	TOPP5, type one serine/threonine protein phosphatase 5	1.583	459	434	570
AT3G47810	O,C		ATVPS29, MAG1, VPS29, Calcineurin-like metallo-phosphoesterase superfamily protein	1.381	1379	1506	1721
AT4G03415	O,N	PFA-DSP4	Protein phosphatase 2C family protein	1.889	755	709	815
AT5G11860	S,C	RAG1	SSP5, SCP1-like small phosphatase 5	1.665	476	469	570
AT3G20500	M,N		ATPAP18, PAP18, purple acid phosphatase 18	1.507	408	443	537
AT1G16220	O,N		Protein phosphatase 2C family protein	1.476	164	197	192
AT4G31860	C,C		Protein phosphatase 2C family protein	1.625	877	862	1167
AT3G50530	O,C		CRK, CDPK-related kinase	2.477	1343	1520	1771
AT3G17250	C,Y		Protein phosphatase 2C family protein	1.603	185	188	210
AT1G56360	S,V	PAP6	ATPAP6, PAP6, purple acid phosphatase 6	1.401	1	0	0
AT4G33500	S,	PAP25	Protein phosphatase 2C family protein	2.457	249	252	259
AT4G13700	M,C		ATPAP23, PAP23, purple acid phosphatase 23	1.377	0	0	0
AT2G42500	O,Y	PP2A-3	PP2A-3, protein phosphatase 2A-3	1.613	1569	1669	1815
AT4G03080	C,C		BSL1, BRI1 suppressor 1 (BSU1)-like 1	3.235	988	1136	1125
AT1G53710	S,E		Calcineurin-like metallo-phosphoesterase superfamily protein	1.973	479	457	550
AT1G13900	S,P		Purple acid phosphatases superfamily protein	2.346	716	741	856
AT2G46880	S,E	PAP14	ATPAP14, PAP14, purple acid phosphatase 14	1.649	0	0	0
AT5G36250	O,Y	SSP4	Protein phosphatase 2C family protein	2.039	558	484	560
AT5G27930	S,V	PAP26	Protein phosphatase 2C family protein	1.583	325	314	352
AT3G02800	O,Y	PFA-DSP3	Tyrosine phosphatase family protein	0.961	158	99	207
AT5G01700	O,C		Protein phosphatase 2C family protein	1.511	105	97	135
AT4G28400	O,Y	DBR1	Protein phosphatase 2C family protein	1.276	819	673	944
AT2G30170	C,Y		Protein phosphatase 2C family protein	1.069	47	41	53
AT3G23360	C,C	DSPTP1	Protein phosphatase 2C family protein	0.783	2	5	1
AT2G41140	C,Y	CRK1	ATCBK3, ATCRK1, CRK1, CDPK-related kinase 1	2.148	741	716	875
AT3G07130	S,V	PAP15	ATPAP15, PAP15, purple acid phosphatase 15	1.676	782	892	896
AT3G58500	C,Y		PP2A-4, protein phosphatase 2A-4	1.413	2805	2963	3318
AT2G28890	O,N	PLL4	PLL4, poltergeist like 4	2.341	1425	1537	1627
AT5G66080	O,C		Protein phosphatase 2C family protein	1.691	116	132	125
AT5G43380	C,N	AHG1	TOPP6, type one serine/threonine protein phosphatase 6	1.613	102	112	104
AT5G03455	M,M		ACR2, ARATH;CDC25, CDC25, Rhodanese/Cell cycle control phosphatase superfamily protein	0.633	390	392	352
AT4G21210	O,C		ATRP1, RP1, PPDK regulatory protein	1.424	58	52	64
AT1G71860	C,C	PTP1	ATPTP1, PTP1, protein tyrosine phosphatase 1	1.51	987	1076	1178
AT3G09960	O,N		Calcineurin-like metallo-phosphoesterase superfamily protein	1.113	69	63	111
AT3G19595	O,Y	CPL5	Haloacid dehalogenase-like hydrolase (HAD) superfamily protein	0.924	4	3	0
AT2G30020	C,C		Protein phosphatase 2C family protein	1.402	1372	261	897
AT5G10480	O,Y		PAS2, PEP, Protein-tyrosine phosphatase-like, PTPLA	1.039	971	1077	1384
AT4G18593	O,P		dual specificity protein phosphatase-related	0.65	119	119	140
AT2G40180	O,N	PP2C5	ATHPP2C5, PP2C5, phosphatase 2C5	1.306	11	8	9
AT2G20630	O,Y	PIA1	PIA1, PP2C induced by AVRRPM1	1.758	2521	2791	3549
AT2G39840	O,Y	TOPP4	TOPP4, type one serine/threonine protein phosphatase 4	1.443	258	295	386
AT3G16560	O,N		Protein phosphatase 2C family protein	2.166	1235	1428	1556
AT2G27210	O,N	BSL3	BSL3, BRI1 suppressor 1 (BSU1)-like 3	4.045	988	1062	1081
AT5G24940	O,Y	TOPP8	Protein phosphatase 2C family protein	1.344	0	0	0
AT3G10940	O,N	PP2CA	dual specificity protein phosphatase (DsPTP1) family protein	1.081	161	182	199
AT3G63320	S,C		Protein phosphatase 2C family protein	1.272	2	1	2
AT3G62260	C,C		Protein phosphatase 2C family protein	1.574	356	210	464
AT4G36350	O,N		ATPAP25, PAP25, purple acid phosphatase 25	1.401	0	0	2
AT4G33920	M,C		Protein phosphatase 2C family protein	1.634	1123	624	1272
AT3G02750	C,C		Protein phosphatase 2C family protein	2.945	1154	993	1304
AT3G51370	C,N		Protein phosphatase 2C family protein	1.892	1891	1816	2425
AT3G44620	S,C	PAP19	protein tyrosine phosphatases;protein tyrosine phosphatases	1.229	136	153	193
AT3G56760	O,Y	PP2A-4	Protein kinase superfamily protein	1.837	544	543	706
AT1G25230	S,S		Calcineurin-like metallo-phosphoesterase superfamily protein	1.111	560	437	619
AT3G05640	O,Y		Protein phosphatase 2C family protein	1.737	132	97	155
AT1G09160	M,C		Protein phosphatase 2C family protein	1.956	502	517	608
AT3G12620	O,Y		Protein phosphatase 2C family protein	1.799	549	562	748
AT5G59220	O,C		HAI1, highly ABA-induced PP2C gene 1	1.632	25	30	57
AT2G25070	O,N		Protein phosphatase 2C family protein	1.517	1080	1034	1404
AT2G40570	O,N		initiator tRNA phosphoribosyl transferase family protein	2.005	122	163	170
AT1G07160	C,C		Protein phosphatase 2C family protein	1.46	10	17	23
AT1G34750	O,K		Protein phosphatase 2C family protein	1.515	442	434	533
AT5G23720	O,C		PHS1, dual specificity protein phosphatase family protein	3.162	802	828	1046
AT4G11040	O,Y	TOPP7	Protein phosphatase 2C family protein	1.364	4	3	2
AT1G03445	O,Y	BSU1	BSU1, Serine/threonine protein phosphatase family protein	2.727	7	6	10
AT1G07430	O,N	HAI2	HAI2, highly ABA-induced PP2C gene 2	1.817	8	8	25
AT3G55270	O,Y		ATMKP1, MKP1, mitogen-activated protein kinase phosphatase 1	3.13	1357	1276	1643
AT3G17090	M,C		Protein phosphatase 2C family protein	1.646	1324	1330	1483
AT5G63140	C,C		ATPAP29, PAP29, PAP29, purple acid phosphatase 29	1.471	39	28	41
AT5G27840	O,Y		TOPP8, Calcineurin-like metallo-phosphoesterase superfamily protein	1.649	767	675	930
AT5G46410	M,C		SSP4, SCP1-like small phosphatase 4	2.56	591	652	850
AT1G64040	O,Y	TOPP3	TOPP3, type one serine/threonine protein phosphatase 3	1.596	1468	1550	1921
AT3G27140	C,C		Protein phosphatase 2C family protein	0.738	0	0	0
AT3G52810	S,S	PAP22	ATPAP21, PAP21, purple acid phosphatase 21	1.535	0	0	0
AT5G23470	O,Y	SOS3	Haloacid dehalogenase-like hydrolase (HAD) superfamily protein	0.909	1	0	0
AT5G28210	C,C		mRNA capping enzyme family protein	1.878	0	0	0
AT5G39400	S,C	PAP27	ATPTEN1, PTEN1, Calcium/lipid-binding (CaLB) phosphatase	1.697	0	0	0
AT3G10550	C,C	LSF2	Myotubularin-like phosphatases II superfamily	2.904	572	550	727
AT3G06110	O,Y	MKP2	ATMKP2, DSPTP1B, MKP2, MAPK phosphatase 2	0.895	249	238	282
AT4G26080	M,C	TAP38	ABI1, AtABI1, Protein phosphatase 2C family protein	2.031	1360	1268	1984
AT4G06599	O,Y		ubiquitin family protein	1.229	443	453	472
AT3G63340	O,E	BSL1	Protein phosphatase 2C family protein	3.953	1022	967	1235
AT4G11240	O,P		TOPP7, Calcineurin-like metallo-phosphoesterase superfamily protein	1.458	964	982	1014
AT3G10150	S,C	PAP16	ATPAP16, PAP16, purple acid phosphatase 16	1.244	2	1	2
AT3G16800	S,C		Protein phosphatase 2C family protein	1.587	545	648	799
AT4G27800	O,Y	WIN2	PPH1, TAP38, thylakoid-associated phosphatase 38	1.506	334	267	347
AT3G55050	O,N	MKP1	Protein phosphatase 2C family protein	1.767	591	534	779
AT2G46700	O,Y	CRK3	ATCRK3, CRK3, CDPK-related kinase 3	2.285	508	561	611
AT1G18480	O,Y	SLP2	Calcineurin-like metallo-phosphoesterase superfamily protein	1.379	463	523	506
AT1G48040	O,N		Protein phosphatase 2C family protein	1.619	124	160	173
AT5G24430	O,Y		Calcium-dependent protein kinase (CDPK) family protein	2.22	656	569	714
AT5G10700	O,N		Peptidyl-tRNA hydrolase II (PTH2) family protein	0.603	70	74	76
AT2G40860	O,C		protein kinase family protein / protein phosphatase 2C ( PP2C) family protein	2.23	226	241	290
AT3G03305	O,P		Calcineurin-like metallo-phosphoesterase superfamily protein	2.493	431	502	532
AT5G34850	O,C	TOPP6	ATPAP26, PAP26, purple acid phosphatase 26	2.03	5350	5881	6832
AT1G43900	O,C		Protein phosphatase 2C family protein	1.249	351	347	402
AT5G66720	O,N	PTEN1	Protein phosphatase 2C family protein	1.606	678	743	753
AT2G03450	S,V	PAP9	ATPAP9, PAP9, purple acid phosphatase 9	2.194	391	447	478
AT5G55260	S,	PAP28	PPX-2, PPX2, protein phosphatase X 2	1.37	305	337	425
AT5G02760	M,N		Protein phosphatase 2C family protein	1.543	12	10	18
AT1G72770	O,Y	HAB1	HAB1, homology to ABI1	2.674	758	717	917
AT1G17550	O,	HAB2	HAB2, homology to ABI2	2.441	718	692	995
AT5G06750	M,C		Protein phosphatase 2C family protein	1.869	641	584	673
AT1G59830	O,Y	PP2A-1	PP2A-1, protein phosphatase 2A-2	1.39	617	610	718
AT2G29380	O,N	HAI3	HAI3, highly ABA-induced PP2C gene 3	1.285	1	2	1
AT4G11800	S,N	PAP23	Calcineurin-like metallo-phosphoesterase superfamily protein	3.54	770	888	1055
AT1G14700	S,	PAP3	ATPAP3, PAP3, purple acid phosphatase 3	1.249	39	23	19
AT2G35680	O,Y		Phosphotyrosine protein phosphatases superfamily protein	1.8	2251	2096	2687
AT1G03590	C,N		Protein phosphatase 2C family protein	2.003	562	480	703
AT5G16480	O,Y		Phosphotyrosine protein phosphatases superfamily protein	1.115	158	143	205
AT1G50370	O,Y	FYPP1	Calcineurin-like metallo-phosphoesterase superfamily protein	1.461	824	923	1019
AT1G68410	O,C		Protein phosphatase 2C family protein	2.249	760	707	1030
AT4G31750	O,M		WIN2, HOPW1-1-interacting 2	1.438	567	547	726
AT3G01510	C,C	LSF1	LSF1, like SEX4 1	2.012	66	75	92
AT3G23610	O,Y		DSPTP1, dual specificity protein phosphatase 1	1.091	66	53	87
AT1G07010	C,C	SLP1	Calcineurin-like metallo-phosphoesterase superfamily protein	1.628	67	61	62
AT5G26010	O,N		Protein phosphatase 2C family protein	1.115	493	571	746
AT1G69960	O,Y	PP2A	PP2A, serine/threonine protein phosphatase 2A	1.281	761	914	1026
AT5G57050	O,Y	TOPP2	ABI2, AtABI2, Protein phosphatase 2C family protein	2.081	162	114	227
AT5G19280	O,N	PHS1	KAPP, RAG1, kinase associated protein phosphatase	2.164	476	430	472
AT4G32950	M,C		Protein phosphatase 2C family protein	0.981	101	128	194
AT5G57140	C,N	SAG113	ATPAP28, PAP28, purple acid phosphatase 28	1.24	90	115	119
AT4G31770	O,Y		ATDBR1, DBR1, debranching enzyme 1	1.661	136	178	207
AT2G33700	O,Y		Protein phosphatase 2C family protein	2.128	661	732	1027
AT5G51760	O,N	MRE11	AHG1, Protein phosphatase 2C family protein	1.527	18	17	14
AT3G11410	M,C		AHG3, ATPP2CA, PP2CA, protein phosphatase 2CA	1.639	630	517	720
AT4G18140	C,C	RP1	SSP4b, SCP1-like small phosphatase 4b	2.075	244	223	350
AT1G18030	O,Y		Protein phosphatase 2C family protein	1.427	117	116	148
AT3G50110	C,C	CRK	ATPEN3, PEN3, PTEN 3	2.251	184	202	248
AT1G07630	O,N	PLL5	PLL5, pol-like 5	2.336	689	665	832
AT1G22280	O,N	PAPP2C	PAPP2C, phytochrome-associated protein phosphatase type 2C	1.626	784	716	1159
AT5G63870	O,N	MTM1	ATPP7, PP7, serine/threonine phosphatase 7	1.638	515	510	697
AT3G09970	O,N		Calcineurin-like metallo-phosphoesterase superfamily protein	1.207	316	279	359
AT3G49370	O,N	PTEN2B	Calcium-dependent protein kinase (CDPK) family protein	1.997	144	152	196
AT2G35320	O,E	EYA	ATEYA, EYA, EYES ABSENT homolog	1.277	230	229	284
AT2G25620	C,N	DBP1	AtDBP1, DBP1, DNA-binding protein phosphatase 1	1.657	364	574	514
AT4G38520	O,C		Protein phosphatase 2C family protein	2.258	901	867	1043
AT1G47380	O,Y		Protein phosphatase 2C family protein	2.046	704	722	904
AT3G19980	S,V	PAP18	ATFYPP3, EMB2736, FYPP3, STPP, flower-specific, phytochrome-associated protein phosphatase 3	1.531	508	543	681
AT5G01290	O,N	PLL2	mRNA capping enzyme family protein	2.364	428	555	573
AT1G78200	O,C		Protein phosphatase 2C family protein	1.296	156	145	232
AT2G04550	O,N	IBR5	DSPTP1E, IBR5, indole-3-butyric acid response 5	1.28	262	271	387
AT1G20320	O,Y		Haloacid dehalogenase-like hydrolase (HAD) superfamily protein	1.218	0	0	1
AT3G52780	S,C	PAP21	ATPAP20, PAP20, Purple acid phosphatases superfamily protein	1.486	41	53	85
AT1G43600	O,Y		Haloacid dehalogenase-like hydrolase (HAD) superfamily protein	0.666	0	0	0
AT1G43610	M,N		Haloacid dehalogenase-like hydrolase (HAD) superfamily protein	0.768	0	0	0
AT1G52940	O,N	PAP5	ATPAP5, PAP5, purple acid phosphatase 5	1.2	0	0	0
AT2G02290	O,N		Haloacid dehalogenase-like hydrolase (HAD) superfamily protein	0.909	0	0	0
AT2G04930	O,C		Haloacid dehalogenase-like hydrolase (HAD) superfamily protein	0.834	0	0	0
AT2G34740	O,Y		Protein phosphatase 2C family protein	1.225	0	0	0
AT3G17550	S,V	PAP17	Haloacid dehalogenase-like hydrolase (HAD) superfamily protein	0.891	0	0	0
AT3G19600	O,Y	STPP	Haloacid dehalogenase-like hydrolase (HAD) superfamily protein	0.95	0	0	0
AT3G46120	O,Y	TOPP5	ATPAP19, PAP19, purple acid phosphatase 19	1.167	0	0	0
AT4G08260	O,Y		Protein phosphatase 2C family protein	0.639	0	0	0
AT5G54210	O,Y		Haloacid dehalogenase-like hydrolase (HAD) superfamily protein	0.921	0	0	0
