# Supplementary material for: Genome-wide co-expression analysis predicts protein kinases as important regulators of phosphate deficiency-induced root hair remodeling in Arabidopsis
Source: BMC Genomics. 2013 Apr 1;14:210. doi: 10.1186/1471-2164-14-210 (PMC3636113; doi:10.1186/1471-2164-14-210)
Supplement: Additional file 3 — Distribution of transcripts derived from protein kinase genes in Arabidopsis roots. [file 1471-2164-14-210-S3.xls]

## Sheet: Title page
Protein subcellular localization was predicted by the TargetP (left,http://www.cbs.dtu.dk/services/TargetP/) and WoLF PSORT (right,http://wolfpsort.org) programs, respecitvely. Letters C indicates Chloroplast, M indicates Mitochondria, N indicates Nuclear, O indicates others, P indicates Plasma membrane, S indicates Secretory pathway, Y indicates Cytosolic and V indicates Vacuole, respectively. #…

## Sheet: 92 PK genes not expressed
Locus	Subcellular localization	Alias	Annotation	cDNA length(Kbp)	#uniqE1	#uniqE2	#uniqE3
AT5G60550	M,C	GRIK2	ATSNAK1, GRIK2, geminivirus rep interacting kinase 2	1.95	0	0	0
AT5G60090	O,Y		Protein kinase superfamily protein	1.197	0	0	0
AT5G60080	O,Y		Protein kinase superfamily protein	1.134	0	0	0
AT5G58150	S,V		Leucine-rich repeat protein kinase family protein	2.76	0	0	0
AT5G41990	O,N	WNK8	ATWNK8, WNK8, with no lysine (K) kinase 8	2.254	0	0	0
AT5G39440	O,Y	SnRK1.3	SnRK1.3, SNF1-related protein kinase 1.3	1.485	0	0	0
AT5G39390	S,P		Leucine-rich repeat protein kinase family protein	1.509	0	0	0
AT5G38260	S,V		Protein kinase superfamily protein	1.917	0	0	0
AT5G28680	S,P	ANX2	ANX2, Malectin/receptor-like protein kinase family protein	2.577	0	0	0
AT5G27790	O,C		Protein kinase superfamily protein	0.984	0	0	0
AT5G27510	O,Y		Protein kinase superfamily protein	0.906	0	0	0
AT5G19360	O,Y	CPK34	CPK34, calcium-dependent protein kinase 34	1.572	0	0	0
AT5G12090	O,N		Protein kinase superfamily protein	1.11	0	0	0
AT5G12000	O,N		Protein kinase protein with adenine nucleotide alpha hydrolases-like domain	2.485	0	0	0
AT5G11400	M,C		Protein kinase superfamily protein	0.985	0	0	0
AT5G02110	O,Y	CYCD7;1	CYCD7, CYCD7;1, CYCLIN D7;1	1.204	0	0	0
AT4G29654	O,Y		Protein kinase superfamily protein	0.477	0	0	0
AT4G28670	S,P		Protein kinase family protein with domain of unknown function (DUF26)	1.878	0	0	0
AT4G23320	O,C	CRK24	CRK24, cysteine-rich RLK (RECEPTOR-like protein kinase) 24	1.314	0	0	0
AT4G23310	S,V	CRK23	CRK23, cysteine-rich RLK (RECEPTOR-like protein kinase) 23	2.493	0	0	0
AT4G23290	O,P	CRK21	CRK21, cysteine-rich RLK (RECEPTOR-like protein kinase) 21	2.261	0	0	0
AT4G23230	O,	CRK15	CRK15, cysteine-rich RLK (RECEPTOR-like protein kinase) 15	2.133	0	0	0
AT4G23210	S,P	CRK13	CRK13, cysteine-rich RLK (RECEPTOR-like protein kinase) 13	2.421	0	0	0
AT4G23200	S,	CRK12	CRK12, cysteine-rich RLK (RECEPTOR-like protein kinase) 12	1.947	0	0	0
AT4G23150	S,P	CRK7	CRK7, cysteine-rich RLK (RECEPTOR-like protein kinase) 7	2.011	0	0	0
AT4G23140	S,C	CRK6	CRK6, cysteine-rich RLK (RECEPTOR-like protein kinase) 6	2.225	0	0	0
AT4G21366	O,C		Protein kinase superfamily protein	0.339	0	0	0
AT4G20790	S,P		Leucine-rich repeat protein kinase family protein	1.557	0	0	0
AT4G11490	S,P	CRK33	CRK33, cysteine-rich RLK (RECEPTOR-like protein kinase) 33	1.911	0	0	0
AT4G08800	O,N		Protein kinase superfamily protein	0.858	0	0	0
AT4G04632	S,Y		Protein kinase superfamily protein	0.464	0	0	0
AT4G04540	S,P	CRK39	CRK39, cysteine-rich RLK (RECEPTOR-like protein kinase) 39	1.98	0	0	0
AT4G04510	S,P	CRK38	CRK38, cysteine-rich RLK (RECEPTOR-like protein kinase) 38	2.221	0	0	0
AT4G04500	S,P	CRK37	CRK37, cysteine-rich RLK (RECEPTOR-like protein kinase) 37	2.039	0	0	0
AT4G03175	O,C		Protein kinase superfamily protein	0.42	0	0	0
AT3G57700	O,C		Protein kinase superfamily protein	1.023	0	0	0
AT3G53640	O,Y		Protein kinase superfamily protein	1.929	0	0	0
AT3G50720	O,C		Protein kinase superfamily protein	1.134	0	0	0
AT3G45920	O,Y		Protein kinase superfamily protein	0.709	0	0	0
AT3G45790	O,Y		Protein kinase superfamily protein	1.131	0	0	0
AT3G45670	C,N		Protein kinase superfamily protein	1.14	0	0	0
AT3G42880	S,P		Leucine-rich repeat protein kinase family protein	1.902	0	0	0
AT3G29040	S,V		Domain of unknown function (DUF26)	0.768	0	0	0
AT3G26940	C,N	CDG1	CDG1, Protein kinase superfamily protein	1.757	0	0	0
AT3G25490	S,P		Protein kinase family protein	1.674	0	0	0
AT3G24790	C,C		Protein kinase superfamily protein	1.106	0	0	0
AT3G21870	O,Y	CYCP2;1	CYCP2;1, cyclin p2;1	0.71	0	0	0
AT3G21450	O,Y		Protein kinase superfamily protein	0.813	0	0	0
AT3G18810	C,N	PERK6	Protein kinase superfamily protein	2.103	0	0	0
AT3G11870	S,V		Endoribonuclease/protein kinase IRE1-like	1.665	0	0	0
AT3G06230	C,C	MKK8	ATMKK8, MKK8, MAP kinase kinase 8	0.882	0	0	0
AT3G02810	C,N		Protein kinase superfamily protein	2.146	0	0	0
AT3G01085	C,N		Protein kinase superfamily protein	2.121	0	0	0
AT2G47430	S,P	CKI1	CKI1, Signal transduction histidine kinase	3.677	0	0	0
AT2G42550	O,N		Protein kinase superfamily protein	1.035	0	0	0
AT2G41930	O,N		Protein kinase superfamily protein	1.056	0	0	0
AT2G41920	O,N		Protein kinase superfamily protein	1.049	0	0	0
AT2G41910	O,Y		Protein kinase superfamily protein	1.122	0	0	0
AT2G40580	O,Y		Protein kinase superfamily protein	1.14	0	0	0
AT2G40560	O,C		Protein kinase superfamily protein	0.912	0	0	0
AT2G40500	O,Y		Protein kinase superfamily protein	0.888	0	0	0
AT2G38910	C,C	CPK20	CPK20, calcium-dependent protein kinase 20	1.752	0	0	0
AT2G34290	O,Y		Protein kinase superfamily protein	0.798	0	0	0
AT2G21480	S,P		Malectin/receptor-like protein kinase family protein	2.616	0	0	0
AT2G18530	S,S		Protein kinase superfamily protein	0.642	0	0	0
AT2G17170	O,Y		Protein kinase superfamily protein	0.987	0	0	0
AT2G17090	O,N	SSP	SSP, Protein kinase protein with tetratricopeptide repeat domain	1.398	0	0	0
AT2G16620	O,N		Protein kinase superfamily protein	0.402	0	0	0
AT2G14440	S,P		Leucine-rich repeat protein kinase family protein	2.661	0	0	0
AT2G07040	S,P	PRK2A	ATPRK2A, PRK2A, Leucine-rich repeat protein kinase family protein	2.209	0	0	0
AT2G07020	O,Y		Protein kinase protein with adenine nucleotide alpha hydrolases-like domain	2.103	0	0	0
AT2G05060	O,N		Protein kinase superfamily protein	0.948	0	0	0
AT2G04300	S,		Leucine-rich repeat protein kinase family protein	2.658	0	0	0
AT1G78980	S,P	SRF5	SRF5, STRUBBELIG-receptor family 5	2.491	0	0	0
AT1G64630	O,C	WNK10	ATWNK10, WNK10, with no lysine (K) kinase 10	2.201	0	0	0
AT1G61475	O,E		ATP binding;protein kinases	0.639	0	0	0
AT1G51910	S,P		Leucine-rich repeat protein kinase family protein	2.631	0	0	0
AT1G51810	O,C		Leucine-rich repeat protein kinase family protein	2.666	0	0	0
AT1G50990	O,N		Protein kinase protein with tetratricopeptide repeat domain	1.524	0	0	0
AT1G50610	O,P		Leucine-rich repeat protein kinase family protein	2.321	0	0	0
AT1G49270	C,N	PERK7	Protein kinase superfamily protein	2.1	0	0	0
AT1G35440	O,Y	CYCT1;1	CYCT1;1, cyclin T1;1	0.744	0	0	0
AT1G32320	M,Y	MKK10	ATMKK10, MKK10, MAP kinase kinase 10	0.918	0	0	0
AT1G24650	S,P		Leucine-rich repeat protein kinase family protein	2.661	0	0	0
AT1G22720	O,N		Protein kinase superfamily protein	0.66	0	0	0
AT1G21245	O,Y		Protein kinase superfamily protein	0.501	0	0	0
AT1G21240	S,P	WAK3	WAK3, wall associated kinase 3	2.354	0	0	0
AT1G19090	S,V	RKF2	CRK1, RKF2, receptor-like serine/threonine kinase 2	2.109	0	0	0
AT1G17910	S,S		Wall-associated kinase family protein	2.295	0	0	0
AT1G17250	M,P	RLP3	AtRLP3, RLP3, receptor like protein 3	2.271	0	0	0
AT1G16760	O,N		Protein kinase protein with adenine nucleotide alpha hydrolases-like domain	2.277	0	0	0
AT1G10620	O,C	PERK11	Protein kinase superfamily protein	2.157	0	0	0

## Sheet: 96 low abudance PK genes
Locus	Subcellular localization	Alias	Annotation	cDNA length(Kbp)	#uniqE1	#uniqE2	#uniqE3
AT3G50730	O,C		Protein kinase superfamily protein	1.116	0	0	1
AT2G41860	O,C	CPK14	CPK14, calcium-dependent protein kinase 14	1.9	0	0	1
AT1G76370	O,C		Protein kinase superfamily protein	1.602	0	0	1
AT1G65790	S,C	RK1	ARK1, RK1, receptor kinase 1	2.532	0	0	1
AT1G48220	O,Y		Protein kinase superfamily protein	1.168	0	0	1
AT5G62230	S,P	ERL1	ERL1, ERECTA-like 1	3.415	0	0	2
AT4G23240	O,Y	CRK16	CRK16, cysteine-rich RLK (RECEPTOR-like protein kinase) 16	1.059	0	0	2
AT5G45430	O,N		Protein kinase superfamily protein	2.687	0	0	3.00005
AT2G30730	O,Y		Protein kinase superfamily protein	1.017	0	0	5
AT5G38250	S,C		Protein kinase family protein	1.74	0	1	0
AT4G11890	O,Y		Protein kinase superfamily protein	1.618	0	1	0
AT2G31500	C,C	CPK24	CPK24, calcium-dependent protein kinase 24	2.213	0	1	0
AT5G45820	M,	SnRK3.6	CIPK20, PKS18, SnRK3.6, CBL-interacting protein kinase 20	1.564	0	1	1
AT5G07180	S,P	ERL2	ERL2, ERECTA-like 2	3.305	0	1	1
AT4G21380	S,S	RK3	ARK3, RK3, receptor kinase 3	2.983	0	1	1
AT1G29720	O,		Leucine-rich repeat transmembrane protein kinase	3.259	0	1	1
AT5G60320	S,P		Concanavalin A-like lectin protein kinase family protein	2.028	0	1	2
AT3G19700	S,P	IKU2	IKU2, Leucine-rich repeat protein kinase family protein	3.46	0	2	0
AT1G11340	S,P		S-locus lectin protein kinase family protein	2.706	0	2	1
AT4G19110	O,N		Protein kinase superfamily protein	2.606	0	2.99997	0
AT2G43930	M,C		Protein kinase superfamily protein	0.652	0	4	0
AT3G46410	O,N		Protein kinase superfamily protein	0.876	0	7	2
AT5G26150	O,N		protein kinase family protein	2.112	1	0	0
AT4G23260	S,P	CRK18	CRK18, cysteine-rich RLK (RECEPTOR-like protein kinase) 18	2.274	1	6	7
AT3G57770	O,Y		Protein kinase superfamily protein	1.242	1	2	2
AT1G66920	S,P		Protein kinase superfamily protein	2.05	1	5	5
AT5G20690	S,S		Leucine-rich repeat protein kinase family protein	1.98	1	0	0
AT4G23300	S,P	CRK22	CRK22, cysteine-rich RLK (RECEPTOR-like protein kinase) 22	2.226	1	0	0
AT4G11900	S,V		S-locus lectin protein kinase family protein	2.579	1	0	0
AT4G00970	S,V	CRK41	CRK41, cysteine-rich RLK (RECEPTOR-like protein kinase) 41	1.998	1	0	0
AT3G59790	O,Y	MPK10	ATMPK10, MPK10, MAP kinase 10	1.182	1	0	0
AT3G46140	O,Y		Protein kinase superfamily protein	1.131	1	0	0
AT2G30940	O,C		Protein kinase superfamily protein	1.362	1	0	0
AT2G29250	S,P		Concanavalin A-like lectin protein kinase family protein	1.872	1	0	0
AT2G29220	S,P		Concanavalin A-like lectin protein kinase family protein	1.884	1	0	0
AT1G65800	S,S	RK2	ARK2, RK2, receptor kinase 2	2.781	1	0	0
AT3G46160	O,		Protein kinase superfamily protein	1.182	1	0	1
AT1G72460	S,P		Leucine-rich repeat protein kinase family protein	1.935	1	0	1
AT1G51805	S,C		Leucine-rich repeat protein kinase family protein	2.965	1	0	2
AT1G69730	S,S		Wall-associated kinase family protein	2.45	1	1	0
AT5G51800	O,N		Protein kinase superfamily protein	3.151	1	1	1
AT4G10010	O,N		Protein kinase superfamily protein	2.132	1	1	2
AT3G08870	S,P		Concanavalin A-like lectin protein kinase family protein	2.227	1	2	2
AT2G19410	O,Y		U-box domain-containing protein kinase family protein	2.406	1	3	4
AT3G46350	S,P		Leucine-rich repeat protein kinase family protein	2.616	1	5	0
AT5G39030	S,P		Protein kinase superfamily protein	2.421	1	6	5
AT5G24080	O,C		Protein kinase superfamily protein	1.602	1	6	9
AT4G04710	O,Y	CPK22	CPK22, calcium-dependent protein kinase 22	1.728	2	0	1
AT4G34440	C,N	PERK5	Protein kinase superfamily protein	2.317	2	0	2
AT4G23220	O,P	CRK14	CRK14, cysteine-rich RLK (RECEPTOR-like protein kinase) 14	2.322	2	1	1
AT1G18350	M,C	MKK7	ATMKK7, BUD1, MKK7, MKK7, MAP kinase kinase 7	1.088	2	1	1
AT5G35390	S,V		Leucine-rich repeat protein kinase family protein	2.034	2	1	2
AT5G16500	O,N		Protein kinase superfamily protein	2.131	2	1	2
AT3G20530	M,C		Protein kinase superfamily protein	1.555	2	1	2
AT2G24370	O,N		Protein kinase protein with adenine nucleotide alpha hydrolases-like domain	2.367	2	1	2
AT4G23280	S,P	CRK20	CRK20, cysteine-rich RLK (RECEPTOR-like protein kinase) 20	1.971	2	1	3
AT2G19230	S,P		Leucine-rich repeat transmembrane protein kinase protein	3.078	2	1	3
AT1G23700	O,Y		Protein kinase superfamily protein	1.422	2	2	0
AT4G23160	O,P	CRK8	CRK8, cysteine-rich RLK (RECEPTOR-like protein kinase) 8	3.89	2	2	1
AT3G06640	O,N		PAS domain-containing protein tyrosine kinase family protein	2.374	2	2	4
AT4G36950	C,S	MAPKKK21	MAPKKK21, mitogen-activated protein kinase kinase kinase 21	1.33	2	3	5
AT4G17660	O,C		Protein kinase superfamily protein	1.209	2	4	1
AT5G12180	O,Y	CPK17	CPK17, calcium-dependent protein kinase 17	1.972	2	4	5
AT4G29450	S,P		Leucine-rich repeat protein kinase family protein	2.592	2	4	8
AT3G59740	S,P		Concanavalin A-like lectin protein kinase family protein	2.072	2	8	6
AT4G01595	O,Y		Protein kinase superfamily protein	0.762	2	5	2
AT1G79680	S,C	WAKL10	ATWAKL10, WAKL10, WALL ASSOCIATED KINASE (WAK)-LIKE 10	2.549	3	0	3
AT5G35380	O,C		Protein kinase protein with adenine nucleotide alpha hydrolases-like domain	2.196	3	1	1
AT5G38240	S,P		Protein kinase family protein	1.767	3	1	2
AT1G33770	O,N		Protein kinase superfamily protein	1.845	3	2	2
AT1G21250	S,N	WAK1	PRO25, WAK1, cell wall-associated kinase	2.675	3	2	2
AT5G42120	S,V		Concanavalin A-like lectin protein kinase family protein	2.076	3	2	4
AT3G20190	O,P		Leucine-rich repeat protein kinase family protein	2.272	3	4	1
AT3G50310	O,Y	MKKK20	MAPKKK20, mitogen-activated protein kinase kinase kinase 20	1.371	3	4	2
AT5G01540	S,C	LECRKA4.1	LECRKA4.1, lectin receptor kinase a4.1	2.494	3	1	1
AT1G01450	O,N		Protein kinase superfamily protein	1.413	4	5	3
AT1G70130	S,P		Concanavalin A-like lectin protein kinase family protein	1.971	4	0	5
AT4G14480	O,N		Protein kinase superfamily protein	1.464	4	1	3
AT1G17540	O,C		Protein kinase protein with adenine nucleotide alpha hydrolases-like domain	2.574	4	3	2
AT1G61440	S,V		S-locus lectin protein kinase family protein	2.379	4	3	4
AT3G46420	S,P		Leucine-rich repeat protein kinase family protein	2.517	4	5	1
AT4G36070	C,Y	CPK18	CPK18, calcium-dependent protein kinase 18	1.764	5	1	2
AT5G38990	S,P		Malectin/receptor-like protein kinase family protein	2.785	5	3	2
AT5G40380	O,C	CRK42	CRK42, cysteine-rich RLK (RECEPTOR-like protein kinase) 42	2.444	5	4	0
AT3G47090	S,C		Leucine-rich repeat protein kinase family protein	3.03	5	7	2
AT1G71530	C,C		Protein kinase superfamily protein	2.964	6	4	8
AT1G66910	S,P		Protein kinase superfamily protein	2.006	6	4	9
AT2G19210	S,P		Leucine-rich repeat transmembrane protein kinase protein	2.646	7	5	4
AT4G23130	S,V	RLK6	CRK5, RLK6, cysteine-rich RLK (RECEPTOR-like protein kinase) 5	2.139	7	5	6
AT4G22940	M,N		Protein kinase superfamily protein	1.377	7	9	8
AT1G72760	O,N		Protein kinase superfamily protein	2.094	8	5	8
AT5G59270	S,P		Concanavalin A-like lectin protein kinase family protein	2.007	8	8	8
AT4G23170	S,C	EP1	CRK9, EP1, receptor-like protein kinase-related family protein	1.065	9	5	4
AT4G11460	S,V	CRK30	CRK30, cysteine-rich RLK (RECEPTOR-like protein kinase) 30	2.103	9	6	5
AT2G20470	M,N		AGC (cAMP-dependent, cGMP-dependent and protein kinase C) kinase family protein	1.71	7	3	10
AT3G55550	S,		Concanavalin A-like lectin protein kinase family protein	2.069	10	5	7

## Sheet: 57 highly expressed PK genes
Locus	Subcellular localization	Alias	Annotation	cDNA length(Kbp)	#uniqE1	#uniqE2	#uniqE3
AT1G27320	S,P	HK3	AHK3, HK3, histidine kinase 3	3.562	1914	1856	2366
AT2G01830	O,P	WOL1	AHK4, ATCRE1, CRE1, WOL, WOL1, CHASE domain containing histidine kinase protein	3.909	2349	2227	2841
AT4G00720	M,M	SK32	ASKTHETA, ATSK32, SK32, shaggy-like protein kinase 32	2.206	2178	2190	2227
AT4G33430	S,P	SERK3	ATBAK1, ATSERK3, BAK1, ELG, RKS10, SERK3, BRI1-associated receptor kinase	2.821	1875	1913	2318
AT4G39400	S,S	DWF2	ATBRI1, BIN1, BRI1, CBB2, DWF2, Leucine-rich receptor-like protein kinase family protein	4.166	2203	2246	2410
AT2G17290	O,Y	CPK6	ATCDPK3, ATCPK6, CPK6, Calcium-dependent protein kinase family protein	2.332	1742	1705	2617
AT1G30270	C,C	SnRK3.23	ATCIPK23, CIPK23, LKS1, SnRK3.23, CBL-interacting protein kinase 23	2.235	2075	2241	2707
AT4G30960	O,P	SNRK3.14	ATCIPK6, CIPK6, SIP3, SNRK3.14, SOS3-interacting protein 3	1.958	3170	2922	3517
AT1G75820	S,S	FLO5	ATCLV1, CLV1, FAS3, FLO5, Leucine-rich receptor-like protein kinase family protein	3.431	1995	1871	2049
AT5G04870	M,C	CPK1	ATCPK1, CPK1, calcium dependent protein kinase 1	2.526	1986	1881	2231
AT3G57530	O,X	CPK32	ATCPK32, CDPK32, CPK32, calcium-dependent protein kinase 32	2.201	1378	1153	2062
AT4G35310	O,Y	CPK5	ATCPK5, CPK5, calmodulin-domain protein kinase 5	2.263	2670	2671	3347
AT2G01450	O,N	MPK17	ATMPK17, MPK17, MAP kinase 17	2.017	2640	2785	3598
AT2G42880	O,Y	MPK20	ATMPK20, MPK20, MAP kinase 20	2.438	2603	2752	3188
AT3G44200	O,N	NEK6	ATNEK6, IBO1, NEK6, NIMA (never in mitosis, gene A)-related 6	3.328	1653	1686	2109
AT3G24550	C,C	PERK1	ATPERK1, PERK1, proline extensin-like receptor kinase 1	2.377	1926	1824	2105
AT3G05840	O,Y	ATSK12	ATSK12, Protein kinase superfamily protein	1.74	1913	1975	2416
AT4G18710	O,Y	UCU1	ATSK21, BIN2, DWF12, SK21, UCU1, Protein kinase superfamily protein	1.951	2718	2419	3511
AT3G23000	C,P	SnRK3.10	ATSR2, ATSRPK1, CIPK7, PKS7, SnRK3.10, CBL-interacting protein kinase 7	1.535	3419	3628	4217
AT4G18700	O,C	WL4	ATWL4, CIPK12, SnRK3.9, WL4, CBL-interacting protein kinase 12	2.053	2036	2211	2336
AT5G65700	S,P	BAM1	BAM1, Leucine-rich receptor-like protein kinase family protein	3.595	4447	4350	4681
AT4G20270	S,P	BAM3	BAM3, Leucine-rich receptor-like protein kinase family protein	3.299	2318	2198	2388
AT2G01950	M,C_M	VH1	BRL2, VH1, BRI1-like 2	3.641	2546	2362	2317
AT4G00710	O,N	BSK3	BSK3, BR-signaling kinase 3	2.495	1975	2076	2713
AT4G23650	C,C	CPK3	CDPK6, CPK3, calcium-dependent protein kinase 6	1.843	3688	3942	4488
AT1G04440	O,N	CKL13	CKL13, casein kinase like 13	2.106	2092	1858	2432
AT1G72710	O,N	CKL2	CKL2, casein kinase 1-like protein 2	2.086	2564	2532	3352
AT5G43320	O,N	ckl8	ckl8, casein kinase I-like 8	2.205	2376	2403	3089
AT4G21410	S,P	CRK29	CRK29, cysteine-rich RLK (RECEPTOR-like protein kinase) 29	2.22	1817	2022	1889
AT2G40940	O,N	ERS1	ERS, ERS1, ethylene response sensor 1	2.364	2680	2838	3246
AT3G51550	S,P	FER	FER, Malectin/receptor-like protein kinase family protein	3.123	6020	5410	6710
AT1G09570	M,Y	PHYA	FHY2, FRE1, HY8, PHYA, phytochrome A	3.829	3760	3497	4006
AT3G17420	S,C	GPK1	GPK1, glyoxysomal protein kinase 1	1.915	1481	1519	2015
AT1G28440	S,P	HSL1	HSL1, HAESA-like 1	3.357	2193	2143	2194
AT2G18790	C,N	PHYB	HY3, OOP1, PHYB, phytochrome B	3.996	2014	2386	2461
AT5G56040	S,P		Leucine-rich receptor-like protein kinase family protein	3.751	1721	1719	2049
AT2G36570	S,P		Leucine-rich repeat protein kinase family protein	2.308	1657	2154	1954
AT2G01820	S,		Leucine-rich repeat protein kinase family protein	3.065	1979	2088	2202
AT5G49760	S,V		Leucine-rich repeat protein kinase family protein	3.416	1721	1977	2235
AT3G02880	S,P		Leucine-rich repeat protein kinase family protein	2.352	1905	1977	2102
AT4G08850	O,P		Leucine-rich repeat receptor-like protein kinase family protein	3.793	1830	1904	2061
AT3G14840	S,V		Leucine-rich repeat transmembrane protein kinase	3.504	2183	2393	2652
AT1G09970	S,C	RLK7	LRR XI-23, RLK7, Leucine-rich receptor-like protein kinase family protein	3.367	8765	9515	9536
AT4G05150	O,N		Octicosapeptide/Phox/Bem1p family protein	1.668	1998	1843	2066
AT4G03260	O,N		Outer arm dynein light chain 1 protein	2.843	2134	2104	2712
AT5G09890	O,Y		Protein kinase family protein	1.984	1649	1848	2216
AT3G13670	M,N		Protein kinase family protein	2.637	1714	1936	2196
AT5G63370	O,N		Protein kinase superfamily protein	3.347	2284	2227	2760
AT5G58950	C,N		Protein kinase superfamily protein	2.31	2247	2018	2674
AT2G24360	O,C		Protein kinase superfamily protein	1.882	2078	1953	2407
AT2G23070	C,C		Protein kinase superfamily protein	1.523	1849	1903	2100
AT2G35050	O,N		Protein kinase superfamily protein with octicosapeptide/Phox/Bem1p domain	4.346	3527	3730	4306
AT3G50500	O,Y	SRK2D	SNRK2-2, SNRK2.2, SPK-2-2, SRK2D, SNF1-related protein kinase 2.2	1.578	1777	1955	2336
AT2G46340	O,N	SPA1	SPA1, SPA (suppressor of phyA-105) protein family	3.799	1823	2189	2909
AT3G14350	S,P	SRF7	SRF7, STRUBBELIG-receptor family 7	3.143	3371	3507	4111
AT4G22130	S,C	SRF8	SRF8, STRUBBELIG-receptor family 8	2.697	2035	2114	2506
AT5G35980	O,N	YAK1	YAK1, yeast YAK1-related gene 1	3.901	2480	2591	3159
