# Supplementary material for: Genome-wide co-expression analysis predicts protein kinases as important regulators of phosphate deficiency-induced root hair remodeling in Arabidopsis
Source: BMC Genomics. 2013 Apr 1;14:210. doi: 10.1186/1471-2164-14-210 (PMC3636113; doi:10.1186/1471-2164-14-210)
Supplement: Additional file 4 — 432 PK and 85 PP proteins identified in Arabidopsis roots. [file 1471-2164-14-210-S4.xlsx]

## Sheet: Title page
PK and PP protein identified in the roots with at least one unique matched peptide
A indicats data from bio1,B indicates data from bio2,and C indicates data from bio3

## Sheet: 432 PK proteins
Accession	ΣCoverage	Σ# Unique Peptides	Σ# Peptides	Σ# PSMs	Score A(3,7)	Coverage A(3,7)	# Peptides A(3,7)	# PSM A(3,7)	Score A(5,8)	Coverage A(5,8)	# Peptides A(5,8)	# PSM A(5,8)	Score B(3,7)	Coverage B(3,7)	# Peptides B(3,7)	# PSM B(3,7)	Score B(5,8)	Coverage B(5,8)	# Peptides B(5,8)	# PSM B(5,8)	Score C(3,7)	Coverage C(3,7)	# Peptides C(3,7)	# PSM C(3,7)	Score C(5,8)	Coverage C(5,8)	# Peptides C(5,8)	# PSM C(5,8)
AT4G23650	57.47	31	34	960	561.367	54.82	50	169	3324.9	54.06	47	152	530.906	53.88	54	167	2990.38	53.12	49	146	594.489	56.14	50	167	3320.32	56.14	46	159
AT1G14000	56.62	20	23	583	345.494	52.05	39	101	1991.54	52.05	38	96	323.321	51.14	38	102	1783.92	48.17	36	94	337.776	53.65	40	96	1865.82	50	39	94
AT3G02880	41.15	17	25	587	291.998	34.77	40	100	1904.03	34.77	40	97	278.986	37.48	42	97	1484.2	36.2	38	90	311.462	35.89	38	105	2056.4	34.61	37	98
AT4G18950	40.52	16	17	282	105.265	22.44	21	45	365.087	16.78	16	35	187.611	32.46	25	58	1075.61	29.19	22	47	156.236	31.15	25	53	630.099	25.49	22	44
AT2G32850	29.1	14	15	191	90.4672	21.79	21	35	476.024	16.57	14	28	107.007	19.4	20	39	796.483	14.78	14	34	92.9371	14.33	12	29	611.183	14.33	10	26
AT3G14350	31.66	13	15	159	98.5812	23.29	21	29	538.144	18.27	17	24	114.437	17.57	17	31	859.863	16.74	14	25	100.745	16.32	13	26	848.902	16.32	13	24
AT2G40730	28.2	13	14	242	201.585	22.18	19	45	1246.02	21.55	18	44	168.658	20.8	16	36	1397.78	20.8	16	36	146.048	22.81	20	40	881.338	22.18	20	41
AT5G16590	38.08	13	21	418	204.445	32.8	36	76	1125.06	32.8	35	74	187.543	27.36	31	70	1105.94	26.08	28	61	188.459	28.16	31	75	1062.51	26.88	26	62
AT2G43790	52.41	13	17	568	406.516	52.41	32	107	2204.66	52.41	32	101	367.207	45.82	28	84	1929.74	43.29	28	81	408.906	45.57	27	104	2025.52	43.04	26	91
AT5G09890	23.06	11	13	93	39.4995	9.69	10	14	258.941	12.21	11	15	40.7807	14.15	12	16	283.799	15.31	12	15	57.2112	13.57	11	19	430.765	10.85	8	14
AT3G14840	16.96	10	12	321	252.796	16.27	19	55	1740.26	14.9	18	54	245.801	12.84	18	56	1377.05	12.84	18	56	219.291	12.55	18	50	1247.42	12.55	18	50
AT5G49760	18.68	10	15	281	163.755	13.85	21	46	824.578	13.85	21	46	137.946	14.9	23	40	748.002	14.9	23	39	171.544	17.84	27	58	818.394	17	26	52
AT5G08160	43.52	9	11	250	187.387	40.35	18	45	659.94	42.36	18	45	159.367	36.6	16	38	573.289	33.43	14	36	170.263	36.89	18	44	556.173	33.72	16	42
AT4G00710	40.7	8	14	237	156.434	35.38	24	49	758.508	35.38	23	44	158.067	31.49	22	46	929.039	30.67	21	41	101.419	26.38	17	29	575.778	26.38	17	28
AT3G17850	9.1	8	11	93	54.4744	5.25	9	17	147.064	4.24	8	17	58.384	4.4	7	17	358.218	3.01	6	17	43.079	4.4	7	13	214.451	2.55	5	12
AT2G26730	18.84	8	10	207	136.708	17.78	16	38	999.138	16.87	16	36	122.159	14.29	13	34	840.62	14.29	14	36	119.159	12.77	12	31	961.289	12.77	13	32
AT1G06840	10.7	8	9	92	72.0517	7.97	12	20	303.075	7.97	10	17	59.0305	7.87	10	18	273.646	5.67	8	14	43.7922	7.35	8	13	211.989	4.62	6	10
AT3G23750	15.63	8	10	106	51.2739	8.62	10	16	229.538	9.16	9	14	69.5398	10.45	12	22	311.214	10.99	12	22	54.8024	8.51	10	16	315.793	9.05	10	16
AT4G04720	36.91	8	21	262	152.223	31.07	32	54	552.792	23.92	20	35	170.427	25.61	23	49	799.775	19.96	18	39	145.223	29	26	51	480.394	24.29	19	34
AT3G63260	24.55	8	9	196	128.331	22.51	14	41	1038.86	16.11	11	33	109.552	17.14	12	36	927.207	13.81	10	29	92.115	19.44	11	34	817.69	11.76	8	23
AT3G51550	12.96	7	9	144	107.015	10.5	11	27	897.265	10.5	11	26	91.6703	12.96	15	25	706.986	12.4	13	23	97.7596	8.94	9	23	816.347	7.82	8	20
AT4G05150	16.98	7	8	194	87.3371	11.11	11	37	958.024	10.06	10	37	83.4978	13.84	12	29	660.723	13.84	12	27	109.836	14.47	12	32	896.408	15.93	12	32
AT3G24550	11.5	7	7	120	42.4796	7.82	8	21	130.069	7.82	9	16	48.2021	9.97	10	18	278.972	9.97	10	15	68.783	9.36	11	26	275.271	9.36	11	24
AT2G23070	25.93	7	10	226	135.574	21.76	13	40	512.551	11.34	9	31	157.415	22.22	17	50	584.801	22.22	15	43	133.832	15.28	8	33	543.691	10.42	6	29
AT4G08850	13.59	7	8	102	58.3422	10.91	12	16	182.753	10.91	12	16	48.2968	7.56	10	14	132.095	7.56	10	14	74.4151	7.37	10	22	259.809	7.37	10	20
AT5G14720	19.73	7	8	89	77.414	11.13	8	15	320.398	9.05	6	12	133.523	14.54	9	24	488.105	8.01	5	18	64.3041	5.19	4	10	362.794	5.19	4	10
AT3G17840	18.08	7	11	214	124.24	12.98	14	39	665.653	12.98	14	40	89.3359	16.23	15	37	426.842	14.84	14	32	96.5571	12.67	14	37	365.686	9.58	12	29
AT1G02090	31.92	7	7	96	72.8262	31.92	13	19	340.378	29.23	12	18	62.7577	23.85	9	17	295.924	21.15	8	16	46.9589	21.54	9	14	227.635	18.85	8	12
AT5G49770	14.9	7	11	113	54.0893	6.98	10	18	314.305	6.13	10	17	73.2945	14.06	18	25	469.132	12.68	18	24	53.7763	7.19	8	16	266.311	7.19	7	13
AT3G45640	25.41	6	7	124	90.9843	20.81	10	22	426.419	20.81	10	21	59.2595	17.57	9	17	216.655	15.14	8	16	87.2646	22.97	12	24	523.543	22.97	12	24
AT1G16270	11.42	6	11	144	80.3889	9.94	18	28	445.689	9.94	16	24	66.3168	8.98	15	27	471.056	8.2	13	22	68.7354	6.28	12	23	380.224	6.28	12	20
AT1G63500	35.32	6	14	267	168.106	24.23	20	57	637.054	24.23	19	49	123.844	17.04	14	42	370.715	17.04	14	37	129.986	24.44	20	44	515.688	22.18	19	38
AT1G09020	19.51	6	6	80	66.2469	17.86	10	16	608.708	17.86	10	16	52.6534	12.73	6	12	400.528	12.73	6	12	35.7936	6.78	6	12	347.596	6.78	6	12
AT3G48750	22.79	6	7	102	62.3819	17.35	9	21	293.08	15.65	8	17	46.0421	16.33	9	16	275.37	14.63	8	15	48.6489	19.05	11	18	340.475	17.35	10	15
AT1G51850	18.03	6	12	125	61.9956	12.25	17	21	254.398	10.17	14	18	100.868	13.76	18	32	327.087	13.76	18	28	51.9211	5.32	6	14	248.892	5.32	5	12
AT5G46570	20.25	6	8	163	109.131	15.75	12	32	463.813	11.45	10	30	98.8028	11.45	10	30	372.813	11.45	10	30	62.5603	10.84	10	21	275.692	10.84	10	20
AT1G71410	13.09	5	8	112	60.2429	8.58	9	18	290.109	8.58	8	15	67.895	8.14	9	18	282.947	8.14	9	17	82.1246	11.88	14	22	516.262	11.88	14	22
AT5G13530	5.05	5	6	53	33.5206	1.35	4	10	137.472	1.35	4	10	19.2288	1.78	4	6	110.886	1.78	4	6	42.3381	4.06	8	12	309.533	3.26	5	9
AT4G24400	15.51	5	5	19									14.6636	6.52	4	4	52.6513	6.52	4	4	22.9202	13.93	6	6	108.774	12.36	5	5
AT3G17410	43.96	5	12	264	139.647	21.7	14	42	700.565	21.7	13	36	160.671	37.36	20	50	632.74	37.36	20	45	163.256	39.29	19	49	805.945	34.62	17	42
AT1G18150	31.92	5	13	228	169.608	26.99	22	46	857.726	26.99	22	44	169.949	31.92	25	43	769.855	31.92	25	42	101.54	22.41	17	27	425.464	22.41	17	26
AT4G35230	17.97	5	7	185	162.7	15.63	10	37	986.825	15.63	10	36	125.416	14.06	8	27	663.409	16.41	10	29	128.722	15.63	10	28	767.207	15.63	10	28
AT4G24100	14.1	5	7	92	82.6638	12.83	10	18	467.154	7.05	6	14	84.8855	7.05	6	14	457.42	7.05	6	14	82.7747	8.46	7	16	331.735	8.46	7	16
AT4G29810	25.81	5	6	163	104.833	22.85	10	25	744.827	22.85	10	24	129.577	22.85	9	29	874.494	22.85	9	28	117.151	25.81	12	29	704.805	25.81	12	28
AT3G21220	25	5	7	57	30.8277	16.38	8	14	112.578	16.38	6	10	20.7179	10.63	7	11	50.4582	8.33	3	5	25.0341	12.93	7	11	56.0373	12.93	4	6
AT1G53165	15.12	5	10	74	45.713	7.7	9	14	277.987	6.54	6	8	50.507	10.76	10	15	273.358	9.01	8	12	41.3331	10.9	11	15	191.059	7.56	8	10
AT1G09570	5.35	4	5	17	0	2.67	2	4					12.0603	3.57	4	8	23.47	1.43	3	4	0	0.98	1	1
AT2G01830	6.94	4	5	51	25.8212	4.07	5	7	212.107	4.07	5	7	31.0998	2.5	4	9	243.831	2.5	4	9	27.5642	5.83	7	9	204.069	6.94	8	10
AT5G04870	18.03	4	7	70	54.621	13.28	9	16	203.295	12.13	8	14	37.6171	11.97	9	13	131.167	11.97	8	11	24.2196	3.93	4	9	181.928	3.93	4	7
AT4G38470	15.3	4	7	38	4.2378	2.61	2	2					17.1322	8.52	5	7	75.585	6.26	5	7	28.0685	12.87	10	14	76.8831	10.26	6	8
AT3G57530	15.8	4	8	79	23.7026	9.48	10	13	105.567	6.51	6	8	44.9263	12.27	11	16	93.2922	11.52	9	13	43.3222	9.67	8	15	208.081	10.22	8	14
AT1G06700	45.15	4	14	328	184.715	40.44	22	52	833.518	40.44	20	46	203.608	35.73	20	51	935.168	35.73	20	47	254.456	40.17	22	70	1302.49	40.17	21	62
AT1G56145	9.72	4	10	172	92.0641	6.16	11	29	737.588	7.12	10	27	90.031	7.7	14	30	594.031	7.31	13	30	87.2046	6.26	11	29	600.601	6.93	12	27
AT4G33080	11.18	4	6	31	16.159	3.66	3	5	109.127	3.85	3	5	15.0387	6.55	6	9	109.23	6.55	6	8	7.00134	2.12	2	2	62.7558	2.12	2	2
AT3G20410	22.74	4	12	185	117.869	15.53	14	30	556.202	14.05	11	26	132.1	15.53	15	33	702.407	14.05	12	29	123.098	22	19	37	462.329	20.52	16	30
AT1G08680	13.06	4	5	76	65.3138	7.99	4	12	430.482	7.99	4	12	57.8999	10.75	7	13	405.045	9.98	6	12	65.5582	11.06	7	14	499.624	11.06	7	13
AT1G73080	4.36	4	6	40	17.9474	2.23	6	9	61.9581	1.25	4	6	7.93394	1.16	3	8	32.63	1.78	4	5	9.41512	3.03	5	8	41.3259	0.53	2	4
AT1G48480	12.06	4	7	97	71.28	7.18	8	19	462.839	7.18	8	20	52.3564	8.85	8	17	285.544	5.8	7	16	49.7345	5.5	6	13	314.282	5.5	6	12
AT1G27190	10.15	4	4	54	46.6652	10.15	8	14	163.243	10.15	8	14	32.1499	7.15	6	10	90.187	7.15	6	8	13.5302	4.66	4	4	38.5533	4.66	4	4
AT1G51800	8.17	4	8	96	68.745	7.16	14	22	337.699	7.16	13	20	53.6432	6.82	13	17	275.835	6.82	13	17	38.0095	3.8	6	10	232.391	3.8	6	10
AT2G45910	6.12	4	6	44	12.3319	2.64	5	5	43.4766	2.64	5	5	30.902	4.56	8	10	129.404	4.56	8	10	27.6679	3.36	5	7	93.1041	3.36	5	7
AT3G28450	11.24	4	6	86	42.2786	7.44	8	14	217.105	7.44	7	13	40.7357	7.44	8	15	193.983	7.44	7	14	40.9869	8.43	9	14	227.601	8.43	9	16
AT3G29160	25.39	4	9	71	40.0474	11.91	9	16	61.0979	10.55	6	10	23.9272	14.84	6	11	47.1239	4.3	3	7	43.2932	8.4	6	14	106.294	11.91	6	13
AT2G47060	26.7	4	9	134	57.9272	14.36	10	23	252.634	14.36	11	20	77.92	22.42	14	27	296.415	18.14	12	22	68.7565	16.37	10	23	339.984	16.37	10	19
AT3G12200	8.95	4	4	34	11.7401	7.92	6	8	107.64	6.71	5	5	10.6752	7.92	5	7	26.4256	5.68	3	5	12.8921	5.68	4	6	67.4979	5.68	3	3
AT1G08720	6.32	4	6	43	10.1113	2.36	4	9	32.66	1.07	2	3	14.7372	2.79	5	9	0	1.5	2	3	24.1308	5.36	8	11	95.8133	5.36	7	8
AT1G73660	6.12	4	6	32	19.9825	4.66	6	9	54.4062	3.5	5	7	3.91392	0.49	2	4	0	1.94	3	4	7.76242	1.75	3	4	25.91	1.75	3	4
AT4G05200	5.78	4	4	35	28.6397	5.78	8	10	146.819	4.59	6	8	20.4561	2.81	4	6	75.5659	2.81	4	6	8.89912	2.67	3	3	27.28	1.48	2	2
AT3G49060	7.08	4	4	4	0	1.99	1	1					0	4.1	2	2					0	0.99	1	1
AT5G59010	19.22	4	9	211	116.222	18.2	16	44	320.53	18.2	15	38	85.662	12.27	11	34	274.068	11.25	9	28	100.489	15.75	14	36	380.024	15.75	14	31
AT1G71530	7.48	4	5	42	13.6291	3.97	3	8	29.5566	0.76	2	7	6.18938	3.97	3	6	23.4919	0.76	2	6	9.47789	7.48	6	9	31.2098	0.76	2	6
AT5G19010	17.11	3	9	119	112.981	15.17	14	34	489.2	16.4	14	31	60.3787	10.76	9	15	321.052	10.76	10	15	43.1164	8.47	8	13	207.085	8.47	7	11
AT2G37050	3.85	3	5	28	5.60216	3.43	5	6	45.3714	1.18	4	6	4.07459	0.64	1	2	36.6381	1.18	3	7	0	0.43	1	1	32.3865	1.18	3	6
AT1G53730	7.36	3	5	76	35.9752	3.89	6	12	208.204	3.89	6	13	34.8046	6.53	7	12	194.728	4.72	7	12	27.2579	5.56	6	16	170.526	5.56	5	11
AT3G50000	36.48	3	14	291	171.65	31.76	21	48	527.119	26.3	16	42	208.727	33.5	21	60	744.071	30.52	19	54	175.335	18.36	13	46	779.978	19.35	13	41
AT5G48380	5.16	3	4	11									6.34167	2.26	3	3	48.6811	1.45	2	2	7.01363	2.1	2	2	26.3044	3.71	4	4
AT2G30740	49.18	3	15	358	224.039	44.54	26	62	1025.27	44.54	25	57	218.945	42.35	22	55	1089.11	42.35	22	51	244.158	42.62	24	70	1130.97	42.62	23	63
AT1G10940	31	3	11	189	92.8027	21.56	13	30	628.424	19.95	13	31	102.297	21.83	16	36	587.556	21.83	15	34	89.7237	25.34	16	29	445.277	25.34	16	29
AT5G10020	5.15	3	4	27	34.3064	4.39	5	9	188.474	3.82	4	8	5.71788	1.34	3	3	28.3204	0.76	2	2	7.78221	1.43	2	2	52.517	2	3	3
AT1G69220	4.31	3	3	26	14.2679	2.51	3	5	113.74	2.51	3	5	17.8149	2.51	3	5	145.783	2.51	3	5	12.4289	3.11	4	4	76	1.32	2	2
AT5G08590	30.31	3	13	156	90.2993	27.2	16	34	544.738	19.55	13	27	68.7814	22.95	14	24	404.279	20.4	11	21	76.4587	16.15	14	25	314.717	16.15	14	25
AT4G29380	3.68	3	6	40	23.5639	3.68	9	11	144.238	2.41	6	8	24.4616	1.47	4	8	143.807	1.47	4	9	1.84137	0.33	2	2	32.6222	0.33	2	2
AT3G01090	19.63	3	7	75	46.3377	9.72	9	18	78.0608	6.36	5	9	27.8379	12.9	7	12	47.1239	4.86	3	7	51.0365	10.28	7	16	128.226	8.22	6	13
AT1G35670	18.59	3	8	193	113.867	14.95	10	35	344.13	14.95	9	32	114.866	17.58	14	40	290.028	18.59	14	36	74.0366	11.52	10	27	217.199	8.89	8	23
AT5G50000	16.36	3	7	80	42.6649	11.69	8	12	228.995	10.65	8	12	41.6099	12.99	10	13	221.049	12.99	10	13	52.8749	11.95	9	18	238.053	8.57	6	12
AT4G01370	32.98	3	11	296	233.012	32.98	22	61	1043.27	32.71	20	58	227.491	32.98	19	56	1275.17	32.71	19	56	140.232	27.93	15	35	711.308	25	14	30
AT3G54030	17.55	3	8	183	95.3521	13.88	12	37	267.92	13.88	12	31	82.3916	7.76	7	30	237.725	6.94	6	25	92.1105	16.73	13	33	336.227	14.49	12	27
AT3G24660	8.01	3	4	21	6.51507	4.75	5	6	35.9778	3.56	3	3	9.32972	5.19	5	5	37.2028	5.19	5	6	2.09541	1.19	1	1
AT3G17750	4.75	3	6	20	5.64828	1.14	2	3	25.4626	0.44	1	2	2.08138	1.67	2	2	23.89	0.44	1	1	8.74807	3.51	6	10	23.96	1.05	2	2
AT5G04510	12.02	3	5	28	2.48582	4.07	3	3					10.4591	5.3	3	3	32.78	4.28	2	2	53.8765	6.92	4	10	305.663	6.92	4	10
AT1G73670	13.72	3	9	120	52.2692	8.51	10	20	232.934	9.38	11	20	59.6061	11.81	13	21	255.967	10.59	12	22	53.4341	9.72	10	19	183.703	9.72	10	18
AT5G06839	8.26	3	3	8									6.09073	5.65	3	3	0	2.39	2	2	6.3921	2.61	2	2	0	2.61	1	1
AT4G16250	5.76	3	9	61	22.3372	3.69	9	16	62.5836	0.95	4	8	24.1532	1.63	6	10	106.352	1.63	6	8	17.0314	1.89	5	11	67.837	0.86	3	8
AT3G10540	12.14	3	5	30	21.8652	7.82	5	7	104.521	7	4	6	20.4263	8.64	5	5	89.5711	7.61	4	4	19.9973	4.32	2	4	128.217	4.32	2	4
AT3G20860	11.48	3	4	7	0	4.45	2	2					3.57346	3.28	2	2	0	3.28	1	1	3.98645	3.75	1	1	39.03	3.75	1	1
AT4G08470	6.43	3	3	5	0	4.11	2	2					0	2.32	1	1					2.11633	2.14	1	1	0	2.14	1	1
AT1G15530	9.91	3	3	16	6.26696	5.03	3	4	44.49	3.66	2	2	9.44465	6.25	3	6	58.02	6.25	3	3	0	1.37	1	1
AT2G34180	8.57	3	5	6	0	0.8	1	1					1.64921	0.8	1	1					0	6.97	3	4
AT3G57730	7.61	3	3	3					0	1.41	1	1	0	4.23	1	1									0	1.97	1	1
AT1G78530	14.65	3	5	17	9.31706	1.97	2	4	67.0072	1.97	2	4	7.39658	4.51	3	3	42.2257	3.38	3	3	3.33186	8.73	2	3
AT5G65600	6.07	3	4	4	2.31785	5.04	3	3													2.17939	1.04	1	1
AT5G65700	5.78	2	5	70	39.2175	4.09	7	14	170.171	4.09	7	14	43.9181	4.59	8	13	267.962	4.59	7	12	22.5527	4.09	8	9	76.2457	4.09	7	8
AT2G35050	3.66	2	4	28	32.5094	3.02	6	8	137.379	3.02	6	8	5.24599	1.11	2	2	26.69	1.11	2	2	11.5008	1.43	3	5	32.98	0.64	2	3
AT5G35980	2.51	2	2	28	11.9086	0.84	2	4	152.994	0.84	2	4	5.9161	0.84	2	2	94.6723	0.84	2	2	21.7535	2.51	4	8	188.346	2.51	4	8
AT5G63370	4.9	2	2	4	4.43914	3.1	2	2	0	3.1	1	1									0	1.8	1	1
AT1G30270	5.81	2	4	12					0	1.04	1	2	9.39755	3.53	3	3	54.81	4.98	5	5	0	1.04	1	1	0	1.04	1	1
AT4G22130	4.84	2	2	7																	9.54346	4.84	3	4	49.5626	1.99	2	3
AT2G01820	5.3	2	4	39	14.4459	3.18	4	4	80.8034	3.18	4	4	22.8766	3.82	6	8	87.2405	3.82	6	8	18.3742	5.3	8	9	98.422	3.82	6	6
AT1G27320	3.76	2	3	29	13.9666	1.25	2	4	94.4406	1.25	2	4	14.1305	1.25	2	4	91.3735	1.25	2	4	18.9419	2.61	4	6	108.7	3.76	5	7
AT4G33430	17.98	2	11	144	45.1184	13.6	15	27	122.794	12.24	12	18	65.3151	12.54	14	34	103.326	11.93	11	23	49.9508	11.33	11	24	128.453	10.73	9	18
AT3G50500	24.66	2	10	170	103.959	17.34	12	35	871.788	18.16	12	34	94.0215	19.78	14	32	697.882	17.34	12	30	72.0793	11.92	8	20	505.645	11.92	8	19
AT2G17290	17.1	2	9	119	100.398	13.6	12	25	413.292	10.29	9	21	96.0155	9.01	8	18	546.512	9.01	8	18	83.9714	13.97	11	20	326.81	12.5	10	17
AT3G13670	3.41	2	2	21	11.4219	2.28	2	2	105.59	2.28	2	2	21.8145	3.41	3	5	174.663	2.28	2	4	22.4529	2.28	2	4	192.794	2.28	2	4
AT3G44200	4.39	2	3	32	29.5333	2.41	3	7	226.006	1.99	2	6	11.4667	2.41	4	4	98.9914	1.99	2	2	22.3027	4.39	5	8	203.706	3.97	3	5
AT3G19100	6.34	2	5	19	28.1069	5.68	6	10	66.0691	4.34	4	7	0	0.67	1	1					0	0.67	1	1
AT1G72300	2.92	2	2	14	3.04588	1.55	1	1	47.5773	1.55	1	3	7.49416	1.55	1	2	86.3703	2.92	2	4	7.44806	1.55	1	2	56.4862	1.55	1	2
AT3G51740	4.31	2	2	32	14.8493	1.32	2	4	86.1013	1.32	2	4	36.2465	4.31	4	8	132.512	4.31	4	8	13.0834	1.32	2	4	80.67	1.32	2	4
AT3G17420	16.06	2	6	71	35.8668	7.92	6	14	200.502	5.35	4	10	43.137	11.56	9	17	305.644	10.06	8	14	21.873	9.85	4	8	116.724	9.85	4	8
AT2G17820	2.07	2	3	15	4.38233	0.99	1	2					4.46822	1.41	2	3	0	2.07	3	3	1.88982	0.41	2	4	28.16	0.41	2	3
AT5G03730	6.33	2	5	35	7.90313	1.22	3	6	32.66	1.22	2	3	3.91392	1.1	3	5	0	0.61	1	2	28.9463	6.33	7	10	84.1406	5.85	6	9
AT1G56140	8.52	2	7	86	44.8927	6	9	13	189.63	6.1	8	11	64.2244	8.03	11	19	236.246	7.65	10	17	45.4043	2.81	6	14	137.951	2.81	6	12
AT5G58350	5.95	2	3	5	2.1539	1.23	1	1													0	4.73	3	3	22.53	2.28	1	1
AT3G05050	6.41	2	2	18									19.13	3.54	2	4	95.7819	3.54	2	4	18.5794	6.41	3	5	135.463	6.41	3	5
AT3G58640	3.46	2	3	14	4.16139	0.62	1	2	32.66	0.62	1	1	15.8001	2.84	3	5	23.5015	1.98	2	4	1.97561	0.62	1	1	25.91	0.62	1	1
AT5G01810	6.18	2	3	6	3.32336	1.19	1	2	0	1.19	1	2	4.1669	4.99	2	2
AT2G16750	7.78	2	7	21	12.6188	6.97	8	11					5.593	3.08	3	4	0	0.81	1	1	3.43326	3.89	3	5
AT5G58300	6.88	2	6	50	13.4138	4.74	5	5	115.203	2.91	3	5	24.0698	4.89	5	9	212.164	2.91	3	8	26.4821	4.89	6	11	221.577	4.89	7	12
AT5G47750	2.9	2	2	10					48.5511	2.9	2	4	2.27914	1.19	1	1	0	1.19	1	1	2.47646	1.19	1	1	62.1754	2.9	2	3
AT5G18525	2.26	2	4	28	6.92634	0.61	3	5	0	0.61	2	3	1.72399	1.53	3	3	0	0.31	1	1	13.4051	1.34	4	10	0	0.61	2	6
AT4G37250	2.34	2	2	7	1.82998	1.17	1	2					1.82858	1.17	1	1	0	1.17	1	1	1.80337	2.34	2	2	0	1.17	1	1
AT3G59350	27.45	2	8	200	115.854	19.36	12	33	509.652	19.36	11	30	139.967	27.45	15	38	613.493	23.53	14	33	127.729	21.08	12	36	556.481	21.08	11	30
AT2G20050	2.38	2	2	9	9.85289	1.37	2	2	110.358	1.37	2	2	9.72629	2.38	3	3	106.679	1.37	2	2
AT4G18640	2.95	2	2	7	0	1.03	1	2					2.28918	2.95	2	3					0	1.03	1	2
AT5G64960	20.47	2	8	69	55.1483	16.18	9	13	144.401	14.23	6	10	46.001	11.89	8	12	162.371	9.94	5	9	52.8024	14.23	10	15	175.844	9.55	6	10
AT3G06620	5.69	2	3	8	2.48224	3.88	2	2	0	0.91	1	1	2.15251	0.91	2	2	0	1.81	1	1	2.83259	0.91	1	1	0	0.91	1	1
AT3G21630	7.29	2	3	14	15.0509	3.4	2	4	46.305	4.21	3	5	10.4786	6.48	3	4	36.34	3.4	1	1
AT1G70530	8.05	2	4	38	30.6711	6.81	5	7	181.913	6.19	4	6	25.0788	3.87	3	5	195.073	3.25	2	4	39.5651	4.49	4	8	215.208	4.49	4	8
AT3G24190	5.04	2	4	43	36.7321	5.04	7	12	205.413	5.04	6	10	33.9595	3.66	4	8	214.188	3.66	4	8	9.36673	2.02	2	2	79.8694	2.77	3	3
AT1G63700	3.74	2	2	2	2.56255	3.74	2	2
AT4G16360	8.05	2	2	5	3.52753	4.6	2	2													2.90529	3.45	2	2	31.58	3.45	1	1
AT1G48210	22.87	2	6	127	75.2702	18.18	10	26	307.533	18.18	10	21	81.868	22.87	12	25	343.731	22.87	12	21	55.9216	9.37	6	19	252.495	9.37	6	15
AT2G39360	4.54	2	3	60	46.6729	4.54	6	12	205.616	4.54	6	12	34.5278	4.54	6	10	185.833	4.54	6	10	28.7259	4.54	6	8	185.504	4.54	6	8
AT5G35370	5.5	2	3	17	4.12936	0.57	2	2	30.85	0.57	1	1	13.4551	2.87	4	6	38.1185	0.57	1	2	7.65035	5.5	4	4	30.99	0.57	2	2
AT5G59700	6.63	2	5	32	14.7859	5.07	6	7	94.1715	2.41	3	3	20.4086	4.46	6	8	159.605	2.41	4	6	11.2639	0.97	2	4	99.8492	0.97	2	4
AT5G24360	3.72	2	4	10	3.63685	1.47	2	2	0	1.47	2	3	0	2.25	3	4					0	0.56	1	1
AT2G28960	5.68	2	4	74	48.3764	3.41	6	14	262.845	3.41	6	14	57.7939	5.68	8	18	330.309	5.68	8	18	17.7425	1.59	2	6	121.14	1.59	2	4
AT1G74740	5.18	2	3	50	28.6646	3.51	4	10	52.956	3.51	4	11	22.1622	5.18	5	7	50.2147	3.51	3	7	22.3184	3.51	4	8	30.17	3.51	3	7
AT5G62710	3.64	2	2	3									5.09035	3.64	3	3
AT1G12580	3.83	2	2	3	0	3.83	2	3
AT5G45190	11.02	2	4	22	11.3568	3.22	2	2	96.9113	3.22	2	2	12.4399	4.75	3	3	103.977	5.42	3	3	30.1506	7.29	4	6	225.716	7.29	4	6
AT3G23310	5.46	2	3	7	2.78354	5.46	3	3													7.40005	3.35	3	4
AT1G51790	3.63	2	3	4																	5.79759	3.63	4	4
AT2G19470	12.7	2	5	50	34.3834	7.62	6	10	247.454	7.62	6	10	32.0169	5.77	4	8	238.687	5.77	4	8	27.1913	8.08	6	8	89.9469	8.08	4	6
AT4G28980	7.72	2	2	22									17.8267	2.92	2	4	122.057	2.92	2	4	23.5272	7.72	3	7	116.564	7.72	3	7
AT5G66850	2.65	2	2	4									1.67653	1.4	1	1	35.15	1.26	1	1	2.06666	1.4	1	1	30.81	1.26	1	1
AT5G20050	10.18	2	5	6	2.21678	6.19	3	3					0	3.98	2	2					1.70541	1.33	1	1
AT5G14210	2.45	2	2	2	1.87431	2.45	2	2
AT3G10660	8.51	2	5	37	7.82186	4.02	4	5	35.2676	2.94	3	4	13.1777	6.66	6	8	32.1623	8.51	6	7	15.0585	2.94	3	7	41.4772	2.94	3	6
AT1G72180	3.99	2	3	3	2.75256	1.33	2	2					0	2.66	1	1
AT3G46330	7.52	2	6	34	9.85756	5.01	7	8	29.2345	1.82	4	4	14.2609	2.28	5	7	47.3131	1.82	4	6	9.87361	2.51	4	4	51.7799	2.51	4	5
AT5G50180	12.43	2	4	26	16.4069	10.12	5	5	68.9413	8.96	4	4	15.1934	6.07	3	5	58.8265	4.91	2	4	13.3798	6.36	4	4	35.7049	6.36	4	4
AT1G52310	2.9	2	2	2																	0	2.9	2	2
AT1G78290	11.66	2	6	114	60.7626	9.33	8	25	374.8	9.33	8	26	49.9754	7.29	7	21	294.012	8.16	7	23	23.6354	5.83	5	9	151.616	5.83	6	10
AT3G02130	2.52	2	5	40	11.0311	1.56	4	9	0	0.43	2	9	9.46038	0.87	3	6	0	0.43	1	4	9.47908	0.43	2	5	27.5	0.96	3	7
AT1G50240	2.57	2	3	15	3.87616	2.57	3	7					1.62593	1.51	2	5					1.77495	1.51	2	3
AT4G24480	5.65	2	4	10	6.1047	2.82	3	4	32.66	0.52	1	1	0	4.29	2	3					1.97561	0.52	1	1	25.91	0.52	1	1
AT5G21170	8.75	2	2	14									12.7759	8.75	4	4	24	3.75	1	1	17.6619	8.75	4	6	30.7568	8.75	2	3
AT2G46700	4.71	2	4	7	2.36389	4.03	4	4					0	0.84	1	1	21.15	0.84	1	1	0	0.67	1	1
AT4G35780	7.54	2	5	75	37.8921	4.39	5	15	272.802	2.81	3	13	38.3363	4.39	5	13	256.725	4.39	5	13	30.5079	4.39	5	11	211.227	2.81	4	10
AT3G27560	12.92	2	4	36	30.918	10.67	5	9	143.164	9.55	4	8	11.8753	6.18	3	5	35.362	5.06	1	2	19.0747	7.3	4	6	37.0505	7.3	4	6
AT1G52540	15.71	2	5	34	26.8052	5.14	3	9	84.0991	3.71	2	6	13.1882	8.57	4	5	55.2388	3.71	2	2	19.5843	10.86	6	6	95.0465	10.86	6	6
AT1G76040	6.95	2	4	23	8.0702	3.57	3	3	40.1624	2.85	2	2	22.204	6.24	5	7	59.8918	5.17	4	6	10.6369	3.92	3	3	41.8373	2.85	2	2
AT5G23580	11.63	2	4	9	12.8543	7.55	3	3	90.0354	6.73	2	2	0	3.88	2	2	25.03	1.02	1	1	0	0.82	1	1
AT4G20940	3.38	2	2	6	7.56197	1.33	2	2	54.43	1.33	2	2									0	2.05	1	2
AT1G51660	9.29	2	4	22	9.73107	4.64	4	5	32.96	1.64	1	1	22.7527	9.29	7	10	32.1624	4.64	2	3	2.75839	3.01	2	3
AT5G51560	5.29	2	4	11	0	2.21	1	1	28.05	1.18	1	1	0	0.74	1	1	33.513	1.91	2	2	5.97639	1.91	3	4	25.68	1.91	2	2
AT3G26700	9.47	2	3	6	10.7039	5	2	2	91.1806	5	2	2									4.11077	4.47	2	2
AT4G32250	4.42	2	2	24	31.7436	4.42	4	8	70.502	4.42	4	8									15.5802	1.96	2	4	43.3976	1.96	2	4
AT4G31100	5.09	2	5	7	2.43933	2.29	4	4	24.85	1.15	1	1	0	2.16	1	1					2.76256	0.64	1	1
AT1G75640	2.98	2	4	17									9.55139	2.19	4	6	42.2397	0.44	1	3	8.98036	2.28	5	5	34.1208	1.23	3	3
AT2G23080	27.63	2	8	214	125.132	18.32	10	34	456.439	19.82	11	31	152.454	27.63	14	43	652.52	23.72	13	41	128.482	14.11	8	32	740.938	15.62	9	33
AT5G03140	3.8	2	2	4	2.57985	1.55	1	1									0	1.55	1	1	0	2.25	1	2
AT5G40820	1.22	2	4	14	0	0.15	1	1	24.85	0.22	1	5	2.10242	0.3	1	1	25.9	0.52	2	4	0	0.56	1	1	0	0.22	1	2
AT2G28990	2.83	2	3	17	9.83673	2.15	4	4	36.8846	2.15	4	4	8.34801	1.58	3	5	30.8856	0.9	2	4
AT1G53090	3.53	2	3	5	3.24215	0.88	1	2					1.73762	0.88	1	1					0	2.64	2	2
AT5G16900	7.39	2	4	22	9.85756	4.62	5	5	29.2345	1.85	4	4	14.2609	4.62	5	7	47.3131	1.85	4	6
AT2G27970	39.76	2	3	37	23.3369	30.12	4	10	38.9312	39.76	5	5	15.2566	18.07	2	6	26.17	18.07	1	1	30.1813	30.12	3	11	36.94	30.12	2	4
AT1G07560	3.56	2	3	13	4.03374	0.92	2	2	27.33	0.92	1	1	8.34801	0.92	2	4	30.8856	3.56	4	6
AT3G06483	12.3	2	3	40	9.24042	1.37	1	5	29.714	1.37	1	5	21.4261	9.29	3	7	122.674	9.29	3	7	22.6359	4.37	3	8	67.703	4.37	3	8
AT1G12970	7.11	2	2	38	15.9034	3.23	2	4	140.743	3.23	2	4	23.3375	3.23	2	6	166.925	3.23	2	6	29.6661	7.11	4	10	216.448	3.23	2	8
AT1G21210	3.52	2	2	52	27.6634	1.76	1	18					20.8798	1.76	1	17					17.1469	3.52	2	17
AT1G76360	4.13	2	3	57	22.8708	2.89	3	9	166.638	4.13	5	14	21.2888	1.65	2	8	161.147	4.13	5	13	15.9936	1.65	2	6	121.208	2.89	3	7
AT3G57120	4.17	2	2	4																	4.38237	4.17	2	2	14.62	4.17	2	2
AT3G24715	2.95	2	4	59	17.4118	2.95	6	11	17.17	1.79	3	5	22.3392	2.24	5	14	0	1.79	4	7	24.3881	2.95	6	15	30.76	1.79	4	7
AT1G04700	4.51	2	5	34	3.98969	3.55	4	4	25.2954	1.82	3	8	10.0116	1.63	4	7	28.5016	1.25	3	6	7.08865	1.25	3	4	27.044	1.82	4	5
AT5G61550	4.19	2	5	26	1.88036	0.47	1	1					25.0342	2.79	4	6	161.841	2.21	4	6	27.8634	3.14	5	7	222.354	3.14	4	6
AT3G49370	4.88	2	4	17	7.66838	3.7	4	4	58.4467	2.36	2	2	7.8383	3.03	4	4	59.7357	3.54	3	3	8.21702	3.03	3	3	58.31	2.36	1	1
AT3G59420	4.47	2	3	4	0	1.79	1	1					0	1.79	1	1					0	1.9	1	1	0	0.78	1	1
AT5G51270	2.93	2	2	3	0	2.93	2	3
AT3G09780	3.61	2	2	2									0	3.61	2	2
AT1G07550	4.98	2	5	34	4.03374	3.59	5	6	26.0031	1.5	4	4	16.2134	2.78	6	10	44.8291	1.5	4	8	5.59795	0.58	2	3	27.3349	0.58	2	3
AT1G01740	16.56	2	7	81	57.0599	11.59	8	20	267.44	8.49	6	16	43.4279	10.35	6	14	216.527	5.38	4	12	31.8868	5.59	4	10	205.557	5.59	4	9
AT4G38830	3.76	2	4	16	0	1.8	2	2	0	0.9	1	1	1.64767	1.8	3	4	0	2.11	2	2	6.26323	2.26	3	4	34.2015	1.95	3	3
AT5G39020	3.57	2	3	10	1.68112	1.48	2	3													7.45106	2.58	3	6	0	2.09	1	1
AT1G53700	5.04	2	4	24	8.83834	1.89	3	5	33.6008	1.05	1	2	6.1754	5.04	5	5	0	3.15	2	2	9.16303	1.89	4	6	34.9548	1.05	2	4
AT1G14750	5.19	2	3	3									2.16239	4.5	2	2					0	0.69	1	1
AT3G47110	1.95	2	3	4	0	0.39	1	1					0	0.39	1	1					4.21018	1.56	2	2
AT1G61400	3.17	2	4	25	3.79643	1.22	3	3	23.46	0.61	2	2	13.4097	0.61	2	7	22.3295	1.83	2	6	5.61336	1.22	3	4	40.1725	1.34	2	3
AT1G51870	6.21	2	5	30	14.0405	4.42	6	6	28.0039	4.42	6	6	14.2609	3.7	5	7	47.3131	1.91	4	6	8.07043	0.96	2	3	21.42	0.96	1	2
AT1G56120	4.78	2	5	51	21.0698	2.39	5	7	81.3781	2.01	3	4	36.4485	2.39	5	11	126.315	2.01	4	9	35.8027	3.72	5	11	107.497	2.67	5	9
AT5G61560	4.4	2	3	4	3.08458	3.77	2	2	23.87	1.38	1	1													0	0.63	1	1
AT1G67520	4.09	2	2	3									2.40076	4.09	2	2	21.43	2.39	1	1
AT5G18910	7.05	2	2	2																	2.77241	2.94	1	1	0	4.11	1	1
AT1G23540	3.06	2	2	4									0	1.11	1	1					0	1.11	1	2	0	1.94	1	1
AT5G47850	2.8	2	2	3	1.98764	1.2	1	1	0	1.2	1	1	0	1.6	1	1
AT1G51820	7.23	2	7	43	22.203	4.97	8	10	51.8965	4.52	7	7	30.7484	3.73	8	12	76.9857	3.73	8	12	4.5976	3.05	2	2
AT4G17660	6.7	2	2	7	2.57981	2.06	1	1	17.33	2.06	1	1	0	4.64	1	1					8.16479	2.06	1	3	22.24	2.06	1	1
AT2G19230	5.76	2	7	27	13.4014	2.34	5	6	32.6768	2.15	5	5	18.9292	4.78	7	9	47.3131	1.56	4	6	0	0.39	1	1
AT4G34440	12.09	2	3	11	2.96454	7.76	3	3					6.67016	1.79	2	2	19.54	6.12	3	3	3.62249	1.79	2	2	23.57	1.79	1	1
AT5G39030	2.23	2	3	20	0	1.24	3	3	0	0.74	1	1	9.63452	2.23	4	6	0	0.99	1	2	3.83159	2.23	4	6	0	1.74	2	2
AT4G21380	3.65	2	2	2	2.24725	3.65	2	2
AT2G31500	3.61	2	2	2									0	1.37	1	1					2.12178	2.23	1	1
AT3G45670	7.39	2	3	12	4.29976	5.8	2	3	0	1.58	1	1	3.94402	3.17	2	3	0	1.58	2	3	4.13132	1.58	2	2
AT5G60090	6.53	2	3	7	2.4133	1.76	1	1					4.37745	1.76	1	2	0	4.52	2	2	2.31022	3.77	2	2
AT1G09970	2.15	1	2	5	8.46881	1.33	2	2	65.746	1.33	2	2	2.39956	0.82	1	1
AT4G35310	14.57	1	8	104	79.5323	11.15	9	19	346.104	7.91	7	17	95.9364	9.17	8	23	489.445	9.17	8	19	57.0471	8.99	7	13	253.805	10.07	8	13
AT2G01950	1.49	1	1	16	8.57888	1.49	2	2	62.6231	1.49	2	2	14.7126	1.49	2	4	102.133	1.49	2	4	8.51477	1.49	2	2	72.1458	1.49	2	2
AT4G39400	2.59	1	3	10	0	0.67	1	1	28.05	0.67	1	1	4.14549	1.92	3	3	31.16	1.92	2	2	0	0.67	1	2	0	0.67	1	1
AT2G24360	7.06	1	2	19	19.318	3.89	2	6	181.554	3.89	2	4	9.54515	3.89	2	2	69.8976	7.06	3	3	8.97695	3.89	2	2	115.091	3.89	2	2
AT2G18790	4.95	1	6	47	27.8723	2.65	3	5	227.445	1.71	2	4	57.3086	2.9	6	12	358.244	2.9	6	12	31.8289	2.9	5	7	207.497	2.65	5	7
AT2G46340	3.5	1	5	37	18.8905	2.92	6	9	41.0982	1.17	3	6	8.00669	2.53	4	5	27.1188	2.14	3	4	19.9528	2.53	5	9	57.7457	0.58	2	4
AT1G18160	3.23	1	3	20	7.90313	1.01	3	6	32.66	1.01	2	3	3.91392	0.5	2	4					5.64119	3.23	3	4	25.91	1.01	2	3
AT1G48490	1.86	1	3	22	7.70944	0.4	2	4	26.9275	0.4	1	2	7.99591	0.4	2	4	33.0351	0.4	2	4	6.24105	1.86	5	5	25.62	0.4	2	3
AT1G31420	4.05	1	2	4	1.77011	0.68	1	1					0	0.68	1	1					0	4.05	2	2
AT3G08680	6.88	1	5	82	29.0981	5.78	6	10	125.97	5.78	6	12	48.5087	5.78	6	16	133.221	5.78	6	17	44.2157	6.09	6	14	142.494	6.09	6	13
AT4G36180	2.99	1	4	31	15.9167	2.2	5	7	75.0529	1.5	4	6	21.7121	1.5	4	7	122.781	1.5	4	8	5.29157	0.79	2	2	23.28	0.79	1	1
AT4G39270	2.2	1	3	26	7.44208	0.58	2	4	34.8943	1.27	3	5	5.98649	1.5	3	4	33.4621	2.2	4	6	3.76414	0.58	1	2	32.3776	0.58	2	5
AT3G25840	2.35	1	4	40	11.4336	0.96	3	8	0	0.53	1	4	11.7829	1.18	3	7	25.9112	0.53	2	6	13.4687	1.28	3	9	24.8724	0.53	2	6
AT1G04210	0.99	1	2	19	8.14859	0.54	2	4	22.82	0.54	2	2	9.37363	0.99	3	5	47.6205	0.99	3	4	3.89378	0.45	2	2	38.3746	0.45	2	2
AT1G79570	4.65	1	5	91	44.5802	4.01	8	16	187.179	4.01	8	14	38.2849	4.01	8	18	184.663	4.01	7	14	40.022	3.53	8	16	176.094	3.53	8	13
AT3G04910	2.71	1	2	5									2.13666	2.14	1	2					2.01074	2.71	2	3
AT3G46290	5.42	1	4	39	16.5256	4.58	5	5	153.983	4.58	5	5	27.8521	4.58	6	8	209.936	4.58	6	8	19.245	3.13	4	6	142.804	3.98	5	7
AT4G03390	2.58	1	2	11	1.78288	0.77	1	1					17.0628	2.58	3	6	108.926	1.8	2	4
AT4G20140	0.72	1	2	3	0	0.32	1	1					1.92403	0.32	1	1					0	0.4	1	1
AT5G01890	2.9	1	2	3	0	0.41	2	2									0	2.48	1	1
AT5G19450	9.57	1	5	57	42.268	9.57	9	13	173.034	7.88	8	12	26.7325	3.94	4	8	98.5624	3.94	4	8	25.5394	3.94	4	8	80.793	3.94	4	8
AT1G59580	4.79	1	2	36	19.6634	2.13	2	8	105.495	2.13	2	8	15.4987	4.79	4	6	72.8171	4.79	4	6	10.4345	2.13	2	4	57.5192	2.13	2	4
AT5G05160	1.88	1	2	20	1.83838	0.78	1	1	30.9209	1.88	3	3	5.40246	1.88	2	5	26.9134	1.88	3	6	3.71799	0.78	1	2	27.1082	1.88	2	3
AT1G61590	11.56	1	4	115	59.7141	11.56	7	17	321.128	11.56	7	17	96.2691	9.43	6	23	588.797	9.43	6	22	78.6388	9.43	6	18	471.135	9.43	6	18
AT5G55910	2.01	1	2	3	0	1	1	1	0	1	1	1									0	1	1	1
AT5G41260	16.63	1	8	168	85.7912	10.68	10	32	298.461	10.68	10	29	86.4198	9.65	9	32	276.548	8.83	8	27	72.657	12.94	11	27	274.882	10.68	10	21
AT2G31880	4.21	1	2	48	20.9952	1.25	2	8	143.491	1.25	2	8	21.2888	1.25	2	8	138.14	1.25	2	8	24.6783	4.21	4	8	153.329	4.21	4	8
AT1G54610	3.49	1	2	68	22.7779	3.49	4	10	129.934	3.49	4	10	37.5572	3.49	4	14	216.176	3.49	4	14	19.9688	0.87	2	10	73.5103	0.87	2	10
AT5G38560	4.85	1	2	25	11.0295	4.85	4	4	126.28	3.08	2	2	18.063	4.85	4	4	131.026	4.85	4	4	25.0433	4.85	4	6	173.246	4.85	3	5
AT1G53430	6.41	1	5	55	20.9952	0.78	2	8	143.491	1.26	3	9	21.2888	0.78	2	8	138.14	0.78	2	8	21.6828	6.41	7	12	140.793	2.33	5	10
AT5G11850	3.64	1	3	25	18.989	3.64	5	8	125.311	3.64	4	5	3.91392	0.57	2	4	0	0.57	1	2	5.64119	1.14	2	3	25.91	1.14	2	3
AT3G13380	1.89	1	2	4					0	1.29	1	1	0	0.6	1	1					0	1.29	1	1	0	1.29	1	1
AT5G35750	3.32	1	4	9	1.63594	0.34	1	2					1.64483	2.3	3	4					0	1.87	2	2	0	1.02	1	1
AT3G14720	10.03	1	6	44	37.3224	7.86	6	13	192.311	3.85	4	10	24.7805	6.86	6	9	85.9967	6.02	6	8	2.0737	3.01	2	2	0	2.17	2	2
AT1G60940	27.7	1	11	227	112.684	19.94	16	39	818.416	19.94	17	41	116.547	19.94	17	39	771.107	18.56	16	40	102.829	26.32	19	34	520.867	26.32	19	34
AT5G60300	4.05	1	3	14	10.5941	2.61	2	2	75.64	2.61	2	2	4.24083	0.78	2	2	56.8639	1.44	3	4	10.2353	2.61	2	2	38.9129	2.61	2	2
AT1G67580	2.79	1	3	36	19.6634	1.73	3	9	105.495	1.73	3	9	12.1513	2.13	3	5	67.0294	2.13	3	5	10.4345	1.06	2	4	57.5192	1.06	2	4
AT3G22750	9.26	1	4	9	6.14786	5.82	3	3	38.65	4.76	2	2									5.40724	4.5	3	4
AT4G00340	1.47	1	1	5	0	1.47	1	2					0	1.47	1	2					0	1.47	1	1
AT1G66340	4.2	1	4	33	9.34518	1.49	3	6	45.2179	1.49	3	7	9.18746	2.57	3	4	42.5643	0.68	2	4	10.9115	0.68	2	6	62.1031	0.68	2	6
AT3G48190	1.12	1	6	27	7.58551	0.26	3	8	0	0.13	2	5	1.9209	0.26	4	6	0	0.13	2	2	1.64574	0.65	3	3	40.7419	0.34	2	3
AT2G39110	4.6	1	2	5									3.85979	1.38	2	2	35.5834	1.38	2	2	2.34474	3.22	1	1
AT3G55450	5.87	1	3	82	28.4439	3.52	4	12	44.2625	3.52	4	12	34.0935	3.52	4	15	58.7069	5.87	5	15	26.1694	3.52	4	14	66.7721	3.52	4	14
AT1G18670	3.24	1	4	63	12.5556	1.41	3	9	51.449	1.55	3	9	17.9821	1.55	3	11	61.4267	1.55	4	12	19.9688	1.69	3	11	73.5103	1.55	3	11
AT1G11130	2.73	1	2	15	3.7603	0.65	1	2	40.4391	0.65	1	2	5.54405	0.65	1	3	30.8182	0.65	1	3	3.93354	2.73	2	3	39.0708	0.65	1	2
AT3G13530	2.12	1	3	85	41.8641	2.12	5	15	131.438	1.83	4	14	45.6226	2.12	5	15	239.189	1.83	4	14	33.1738	1.83	4	13	120.158	1.83	4	14
AT2G37840	1.5	1	2	3	3.63976	0.82	1	2																	0	0.68	1	1
AT1G53440	5.89	1	6	59	20.9952	2.22	3	10	143.491	1.26	3	9	21.2888	2.22	3	10	138.14	0.77	2	8	21.6828	3.96	6	11	140.793	2.8	6	11
AT5G63710	1.79	1	1	7	3.64992	1.79	1	2	0	1.79	1	1	3.64713	1.79	1	2					3.694	1.79	1	2
AT5G41180	0.9	1	1	6					27.9764	0.9	1	2	3.83688	0.9	1	2	35.8864	0.9	1	2
AT5G47080	7.67	1	3	8	6.89788	5.92	3	3					2.22883	4.18	1	1					1.78071	3.48	2	2	20.47	3.48	2	2
AT1G79600	3.23	1	3	84	42.8409	3.23	6	20	254.918	3.23	5	18	18.3674	0.7	2	10	135.519	0.7	2	8	28.3629	0.7	2	14	216.351	0.7	2	14
AT5G24430	3.03	1	3	16	5.16948	3.03	4	6	73.25	1.68	2	4	1.96787	2.36	4	4	23.69	1.68	1	1	0	0.67	1	1
AT5G53450	3.73	1	4	29	9.21118	3.13	4	7	0	2.39	2	3	9.30094	3.13	3	5	20.3932	3.13	4	6	9.72005	2.99	4	5	27.6	2.39	2	3
AT5G03320	4.52	1	2	12					26.33	1.43	1	1	9.06172	3.1	2	4	97.2291	4.52	3	5					29.11	1.43	1	2
AT2G05940	9.31	1	4	63	20.9952	2.6	3	9	143.491	1.73	2	8	42.4515	6.28	5	13	258.882	8.44	5	13	38.2725	5.41	4	10	249.649	5.41	4	10
AT5G57035	2.03	1	3	35	12.2891	1.14	3	7	60.8514	0.63	2	8	14.1659	1.14	4	8	48.0475	1.52	3	7	3.97338	1.14	3	4	32.06	0.63	1	1
AT3G15354	1.91	1	2	4	6.47806	1.08	2	3													0	0.84	1	1
AT1G66880	1.39	1	2	18	22.4607	1.39	3	6	92.7036	1.08	2	4	18.319	1.08	2	4	86.2221	1.08	2	4
AT1G18890	5.5	1	3	60	32.8667	5.5	5	10	116.428	5.5	5	10	30.5992	5.5	5	10	98.5624	5.5	5	10	30.0375	5.5	5	10	80.4294	5.5	5	10
AT5G18700	1.54	1	3	25	2.31097	1.17	2	3					18.1456	0.88	2	6	116.233	0.88	2	4	16.2024	1.24	3	6	94.6798	1.24	4	6
AT5G35580	9.31	1	3	64	20.9952	1.62	2	8	143.491	5.87	3	9	42.4515	9.31	5	13	258.882	5.06	4	12	38.2725	9.31	5	12	249.649	5.06	4	10
AT1G77280	1.89	1	2	5	4.70254	1.26	1	2					2.45491	1.26	1	1	0	1.26	1	1					25.43	0.63	1	1
AT5G58520	0.99	1	1	4													28.42	0.99	1	1	1.6543	0.99	1	1	28.9	0.99	2	2
AT4G09570	9.78	1	6	160	85.1907	8.78	8	31	254.741	8.78	7	28	72.0833	8.78	9	30	211.851	7.19	9	27	51.6244	8.78	8	23	162.999	8.78	8	21
AT1G70520	5.08	1	3	9									0	1.69	1	1					12.4732	3.39	4	4	51.8514	3.39	4	4
AT3G56760	4.16	1	3	3	0	0.69	1	1					0	0.69	1	1					2.3455	2.77	1	1
AT4G25390	4.92	1	2	6													20.86	3.69	1	1	5.14225	1.23	2	2	27.65	4.92	3	3
AT3G07980	1.54	1	4	65	20.6514	1.54	5	11	79.0024	0.8	3	9	23.1081	1.1	4	12	109.476	0.37	2	10	23.4662	0.37	2	11	106.393	0.37	2	12
AT3G19980	50.5	1	13	193	85.6597	30.36	15	28	651.455	30.36	14	28	83.0463	31.68	14	28	428.34	31.68	14	30	119.534	48.51	20	38	700.882	48.51	20	41
AT1G10850	3.32	1	2	2	0	0.6	1	1													0	2.71	1	1
AT1G51890	3.2	1	4	22	9.85756	1.83	4	4	29.2345	1.83	4	4	14.2609	1.83	4	6	47.3131	1.83	4	6	2.08445	1.37	2	2
AT2G17530	8.86	1	2	6	0	2.5	1	1					7.74571	6.36	2	2	27.54	6.36	2	2	0	2.5	1	1
AT5G13160	3.07	1	2	60	29.8505	3.07	4	12	157.248	3.07	3	9	29.9111	3.07	4	12	138.14	1.75	2	8	27.0655	3.07	4	12	111.408	3.07	3	7
AT5G37350	8.29	1	2	4	9.44547	4.71	2	2	33.11	4.71	1	1													0	3.58	1	1
AT1G80870	4.48	1	4	4	0	0.58	1	1									0	0.72	1	1	2.67664	2.46	1	1	0	0.72	1	1
AT4G08500	5.92	1	4	39	11.4066	1.48	3	7	53.5803	0.82	2	6	17.3884	2.14	3	9	108.044	3.95	3	9	5.4875	0.82	2	4	46.5795	0.82	2	4
AT5G21326	3.87	1	2	25	13.7778	2.96	2	4	72.2457	2.96	2	4	20.0434	2.96	2	6	57.9982	2.96	2	6	5.72964	3.87	3	3	32.13	2.96	2	2
AT4G38230	14.59	1	8	83	74.3021	8.56	8	18	346.104	7	6	16	74.7328	8.75	6	15	437.157	7.98	5	13	48.9641	10.51	6	11	201.832	9.34	6	10
AT4G14580	2.58	1	2	9	2.10862	1.64	1	1	0	1.64	1	2	1.73481	1.64	1	1	0	1.64	1	1	3.60313	2.58	2	2	17.56	1.64	1	2
AT5G25930	3.08	1	4	10	3.66645	0.9	2	2					2.39956	2.19	2	2					7.45591	1.79	3	6
AT3G18040	17.06	1	8	116	102.797	15.69	13	31	480.783	11.96	10	27	69.9119	14.12	13	21	321.052	13.33	11	17	36.4126	7.45	6	11	165.002	6.67	5	9
AT5G59680	3.72	1	2	20	13.8122	3.72	4	4	110.601	3.72	4	4	8.34801	0.9	2	4	30.8856	0.9	2	4	10.1035	2.82	2	2	77.677	2.82	2	2
AT5G57610	1.9	1	2	15	2.3329	0.76	2	2	0	0.76	1	1	10.5501	1.9	4	4	32.45	1.9	4	4	5.45459	0.76	2	2	23.23	0.76	2	2
AT1G79620	5.25	1	4	51	24.2909	3.3	5	9	159.679	3.3	6	10	26.9901	5.25	7	8	186.554	5.25	8	9	18.8139	2.47	4	8	107.352	2.47	4	7
AT5G24100	2.28	1	1	48	41.3568	2.28	2	8	272.802	2.28	2	8	43.3766	2.28	2	8	295.967	2.28	2	8	40.0842	2.28	2	8	256.706	2.28	2	8
AT2G27960	20.69	1	2	7	7.1094	20.69	3	3	26.4832	20.69	3	3									2.43116	11.49	1	1
AT3G53930	2.11	1	1	30	30.1331	2.11	2	6	93.7845	2.11	2	6	17.7427	2.11	2	4	43.4219	2.11	1	2	28.9377	2.11	2	6	75.6541	2.11	2	6
AT2G17700	8.61	1	6	79	25.8894	3.85	6	13	93.2898	3.11	4	11	28.9767	8.61	9	16	104.674	4.76	6	10	37.1254	7.88	9	16	128.174	7.14	7	13
AT5G63650	24.17	1	11	131	62.9675	19.17	11	23	460.549	13.33	9	19	64.3911	18.61	12	22	404.279	16.11	9	19	70.4816	15.83	13	24	314.717	15.83	13	24
AT2G07180	3.39	1	2	47	20.9952	1.81	2	8	143.491	1.81	2	8	21.2888	1.81	2	8	138.14	1.81	2	8	17.6526	3.39	3	7	111.408	3.39	4	8
AT2G31270	1.93	1	2	11					0	1.05	1	2	1.6288	1.93	2	2	23.23	1.93	2	5					0	1.05	1	2
AT5G20930	1.74	1	2	7	1.6474	1.02	1	1					0	1.02	1	1	0	1.02	1	1	3.5236	0.73	2	2	26.18	0.73	1	2
AT2G43850	4.8	1	4	10									9.42577	3.97	4	5	30.28	2.09	2	2	5.17008	3.76	3	3
AT3G46920	2.05	1	2	13	17.157	1.2	2	4	85.4	1.2	2	4	5.24599	2.05	3	3	26.69	1.2	2	2
AT4G33950	15.47	1	7	157	86.1666	15.47	12	33	641.23	15.47	12	34	73.8094	12.43	11	27	458.572	11.05	10	28	49.1057	11.05	9	17	299.095	11.05	10	18
AT2G28940	3.03	1	2	10	0	1.95	1	2					0	3.03	2	2	26.19	3.03	2	2	5.97639	1.08	2	3	25.68	1.08	1	1
AT2G16250	3.28	1	4	28	7.44208	0.55	2	4	34.8943	1.2	3	5	6.38004	1.97	3	4	33.4621	1.2	3	5	5.89163	1.97	2	3	32.3776	1.2	4	7
AT4G35500	7.52	1	3	32	28.0527	7.52	5	11	52.1492	5.01	3	8	14.7251	3.64	2	4	50.8347	3.64	2	4	6.98104	6.15	3	3	43.8	3.64	2	2
AT5G56460	7.6	1	4	49	20.9952	1.96	2	8	143.491	5.15	3	9	25.4593	4.41	4	10	138.14	1.96	2	8	15.9936	5.15	3	8	111.408	1.96	2	6
AT5G22050	3.91	1	2	24	13.7617	3.91	4	7	38.0128	2.61	2	2	13.0278	3.91	3	6	0	2.61	1	1	14.8592	3.91	3	6	37.0568	2.61	1	2
AT5G01560	2.03	1	2	5	1.78307	0.58	1	1					3.41324	2.03	2	3					1.77684	0.58	1	1
AT2G45340	2.03	1	2	3													31.16	1.16	1	1	1.92878	0.87	1	1	0	0.87	1	1
AT5G50860	5.34	1	3	58	12.5556	0.86	2	8	51.449	0.86	2	8	19.2257	5.34	3	11	52.819	0.86	2	10	19.9688	0.86	2	10	73.5103	3.1	3	11
AT5G24010	4.13	1	3	12	3.22573	1.46	1	1	36.93	1.46	1	1	14.3954	1.46	2	4	123.923	2.06	3	5	0	2.06	1	1
AT5G47760	2.33	1	1	3	0	2.33	1	2					0	2.33	1	1
AT5G37450	2.78	1	3	20	8.50582	1.5	3	3	78.4136	0.86	2	2	8.23405	2.78	4	4	58.6897	0.86	2	2	11.2639	0.86	2	4	116.692	1.5	3	5
AT4G31390	1.91	1	1	3	2.3695	1.91	1	1	0	1.91	1	1									2.06207	1.91	1	1
AT3G54180	12.3	1	4	111	69.8043	12.3	8	21	371.837	11	6	18	55.6942	8.74	5	18	270.228	7.44	4	16	64.6125	12.3	7	20	332.239	11	6	18
AT3G44850	7.3	1	3	42	19.6975	4.12	4	8	75.484	4.12	3	6	20.8003	3	2	6	82.8475	3	2	6	35.1793	6.18	4	8	204.727	6.18	4	8
AT1G22870	4.27	1	4	30	21.4032	2.96	3	5	140.38	2.96	3	5	11.4359	2.52	3	3	67.6112	2.52	3	3	21.6213	3.07	6	7	71.9525	3.07	6	7
AT1G14390	3.08	1	2	8	0	0.54	1	1													16.9559	2.54	2	4	43.0263	2.54	2	3
AT2G41970	20.82	1	5	58	31.1834	11.78	6	8	245.457	11.78	4	6	56.5242	18.08	8	12	399.568	18.08	8	12	51.4548	13.7	6	11	328.376	13.7	5	9
AT4G23190	1.95	1	1	5	4.84593	1.95	1	2					2.0489	1.95	1	1					4.75823	1.95	1	2
AT3G55950	2.46	1	2	9	2.00713	0.61	2	2	0	0.61	1	1	1.90015	0.61	2	2	0	0.61	2	2	0	0.61	1	1	24.22	1.84	1	1
AT1G34420	3.11	1	4	60	18.5998	0.93	3	9	81.7626	0.52	2	8	21.5971	0.52	2	10	111.985	0.52	2	10	23.0595	3.11	6	15	79.6026	0.52	2	8
AT2G26290	4.95	1	2	45	20.9952	4.95	3	9	143.491	1.89	2	8	21.2888	1.89	2	8	138.14	1.89	2	8	15.9936	1.89	2	6	111.408	1.89	2	6
AT5G56580	5.06	1	2	23	10.2408	5.06	4	8	27.35	5.06	2	4	4.22758	1.4	2	5					4.39071	1.4	2	4	0	1.4	1	2
AT1G51830	4.76	1	4	30	14.3353	3.32	6	6	51.8965	3.32	6	6	19.0009	4.76	8	10	70.7123	3.32	6	8
AT5G47070	4.15	1	2	26	9.24058	1.46	2	4	73.4213	1.46	2	4	13.1796	4.15	3	6	47.4977	1.46	2	4	9.08908	1.46	2	4	82.8245	1.46	2	4
AT1G10210	6.76	1	2	33	19.6634	2.16	2	8	105.495	2.16	2	8	9.86318	2.16	2	4	59.6434	2.16	2	4	12.5815	6.76	3	5	57.5192	2.16	2	4
AT2G38620	10.93	1	4	107	59.1529	8.68	5	18	356.826	7.4	4	16	53.8955	8.68	5	20	270.228	7.4	4	16	59.341	10.93	7	19	332.179	9.65	6	18
AT5G62310	1.28	1	2	6	3.52466	1.28	2	3					0	0.77	1	1					0	0.77	1	2
AT5G27620	8.33	1	3	9	1.68112	1.19	1	1					3.78285	7.14	3	3					4.99164	1.19	2	5
AT5G61570	6.65	1	2	9									9.29304	1.66	2	4	0	1.66	2	4	0	4.99	1	1
AT2G32510	4.84	1	2	4	1.77011	1.08	1	1					0	1.08	1	1					0	4.84	2	2
AT3G07070	7.73	1	3	61	20.9952	1.93	2	8	143.491	1.93	2	8	44.2925	7.73	5	13	258.882	6.04	4	12	38.2725	6.04	4	10	249.649	6.04	4	10
AT5G40440	4.04	1	2	56	16.9187	0.96	2	8	81.7626	0.96	2	8	27.2864	4.04	4	12	140.411	4.04	4	12	16.4222	0.96	2	8	79.6026	0.96	2	8
AT1G74490	5.01	1	3	50	26.0622	4.01	4	10	143.491	4.01	3	9	22.938	5.01	4	10	138.14	4.01	3	9	15.9936	2.01	2	6	111.408	2.01	2	6
AT1G54960	3.47	1	3	4									1.69397	0.66	1	1					0	2.81	3	3
AT1G16330	1.7	1	2	4	1.71245	1.7	2	2													2.2931	1.08	1	1	23.41	1.08	1	1
AT3G09240	7.13	1	4	79	32.2915	7.13	7	16	206.735	4.19	6	15	37.7174	2.52	4	15	140.658	2.52	4	15	21.763	4.19	6	9	124.383	4.19	6	9
AT5G66790	1.61	1	2	3	0	0.64	2	2									20.1	0.96	1	1
AT4G20450	2	1	2	32	22.5626	2	4	6	159.344	2	4	6	21.9903	2	4	6	157.976	2	4	6	14.4916	1.22	2	4	74.4893	1.22	2	4
AT3G46400	3.62	1	3	21	9.85756	1.81	4	4	29.2345	1.81	4	4	14.2609	3.62	5	7	47.3131	1.81	4	6
AT4G29990	4.22	1	5	18	7.54903	2.05	4	5	27.33	0.91	1	1	8.34801	2.63	3	6	30.8856	0.91	2	4	0	2.17	2	2
AT1G17230	0.91	1	2	3	0	0.36	1	1					0	0.36	1	1	0	0.54	1	1
AT2G18470	4.74	1	2	17	0	4.74	4	5					8.31807	4.74	4	6	0	4.74	3	3	3.62249	1.9	2	2	23.57	1.9	1	1
AT3G57830	3.78	1	2	2					0	1.21	1	1									0	2.57	1	1
AT1G16150	3.34	1	4	8	3.34966	1.67	3	3	0	0.64	1	2	0	0.51	1	1					0	2.31	2	2
AT5G44700	0.88	1	2	3	0	0.32	1	1					1.92403	0.32	1	1									0	0.56	1	1
AT2G42640	2.94	1	4	26	5.76337	2.94	4	5	35.1485	2.18	3	4	1.72375	0.64	1	1	0	0.9	1	1	12.141	1.28	3	6	25.91	2.18	4	9
AT1G16130	3.34	1	4	17	4.99823	3.34	4	5	0	0.67	1	1	3.49249	1.2	3	4	0	0.67	2	3	0	1.34	2	2	0	1.34	2	2
AT1G11410	2.49	1	3	6	0	1.54	2	2													5.14225	0.95	2	2	27.65	0.95	2	2
AT3G12690	5.55	1	3	12	7.58551	0.87	2	7					1.9209	0.87	2	2					0	5.55	3	3
AT3G50230	3.18	1	4	21	0	0.61	1	1	49.3405	0.91	1	4	1.8584	0.91	1	1	93.835	1.67	2	9	3.6265	1.82	2	2	61.3697	0.91	1	4
AT1G64210	3.24	1	2	5	1.62441	1.02	1	1													1.71806	1.02	1	1	35.4477	3.24	3	3
AT5G07660	2.74	1	5	21	5.63949	0.85	3	3	26.6549	1.51	3	3	5.3791	1.23	4	5	24.98	0.47	1	1	7.41928	1.7	5	6	24.83	0.47	2	3
AT3G04690	3.76	1	3	14	3.22573	1.41	1	1	36.93	1.41	1	1	17.44	3.76	4	6	123.923	2.59	3	5	2.53334	1.18	1	1
AT5G59650	2.69	1	3	14	4.03374	2.24	3	3	27.33	2.24	2	2	8.34801	0.9	2	4	30.8856	0.9	2	4	0	0.45	1	1
AT1G29740	2.88	1	4	4	1.81494	1.11	2	2	0	1.21	1	1													0	0.56	1	1
AT1G11300	2.06	1	2	3	0	0.48	1	1					0	0.48	1	1									0	1.58	1	1
AT1G61950	8.53	1	5	57	33.8756	5.44	7	11	86.1777	3.45	3	6	35.9615	4.17	6	11	113.152	3.45	4	7	44.7609	7.26	7	14	111.14	6.53	5	8
AT3G59750	4.79	1	2	4									4.47152	4.79	2	2					1.63098	0.8	2	2
AT5G07280	2.27	1	3	14	9.31706	0.59	2	4	67.0072	0.59	2	4	5.14044	1.93	3	3	42.2257	0.59	2	2	1.60413	0.34	1	1
AT2G35890	3.46	1	2	2					0	2.5	1	1					25.03	0.96	1	1
AT1G49100	4.05	1	5	31	14.3353	3.6	7	8	51.8965	2.59	6	6	19.0009	2.59	6	8	70.7123	2.59	6	8	1.66364	0.45	1	1
AT3G45440	3.29	1	3	115	35.0811	1.49	3	17	293.056	1.49	3	17	47.8483	1.49	3	23	410.816	3.29	4	24	34.3313	1.49	3	17	264.597	1.49	3	17
AT5G59660	2.35	1	2	14	6.16261	2.35	3	3	27.33	0.94	1	1	10.4864	2.35	3	5	30.8856	0.94	2	4	2.18106	1.41	1	1
AT5G10530	2.3	1	1	2	0	2.3	1	1					0	2.3	1	1
AT1G66830	2.92	1	1	2									2.13494	2.92	1	1					0	2.92	1	1
AT1G29230	10.38	1	4	4	0	0.77	1	1					1.64921	0.77	1	1					0	8.85	2	2
AT5G39420	2.48	1	3	3	0	1.55	2	2													2.20922	0.93	1	1
AT3G01840	2.91	1	2	3	0	2.91	2	2					0	1.68	1	1
AT5G20480	2.91	1	5	13	3.60188	2.13	4	4					0	0.39	1	1					4.08852	1.75	3	4	18.54	1.75	3	4
AT5G10440	2.68	1	1	3	0	2.68	1	1													0	2.68	1	2
AT3G57720	5.57	1	2	5	0	4.18	1	1					5.85854	1.39	1	3					2.59686	4.18	1	1
AT2G19190	3.2	1	3	4									0	0.68	1	1					0	3.2	3	3
AT4G39110	6.49	1	5	124	49.6442	2.96	7	20	127.057	6.49	8	21	58.4696	2.96	8	22	181.103	2.96	8	22	48.3699	1.59	6	20	126.106	1.59	6	19
AT1G55200	3.25	1	3	74	25.2151	1.78	4	12	106.635	1.78	4	12	29.783	3.25	5	15	86.7703	1.78	4	14	20.2063	0.74	2	11	64.6656	0.74	2	10
AT1G19390	2.92	1	4	41	5.6205	1.14	4	8	0	0.63	1	4	9.1217	0.63	2	8	0	0.63	1	4	11.1014	2.41	5	14	0	0.63	1	3
AT5G66710	4.2	1	2	7	0	2.22	1	1	0	2.22	1	1									5.14225	4.2	3	3	27.65	1.98	2	2
AT1G53420	3.67	1	3	53	25.9726	1.47	4	10	153.454	1.47	4	10	23.909	3.04	3	9	138.14	0.84	2	8	21.3896	3.04	3	10	111.408	0.84	2	6
AT4G11460	1.43	1	2	4	0	0.57	1	1					0	0.57	1	1	0	0.86	1	1	0	0.57	1	1
AT5G59270	1.35	1	2	8	1.68112	0.6	1	1					1.94947	0.75	1	1	27.44	0.75	1	1	4.99164	0.6	2	5
AT3G47090	1.98	1	4	49	14.2286	1.98	5	8	26.64	1.19	2	6	12.3619	1.09	3	7	41.72	0.69	2	6	21.0264	1.59	5	14	32.31	1.19	3	8
AT5G40380	3.53	1	4	13	0	0.61	1	1					5.27895	1.54	2	3	28.26	0.92	1	2	9.49405	2.92	4	4	27.1878	2.15	3	3
AT4G36070	2.5	1	3	14	1.80114	1.78	2	2	35.1403	1.07	1	4	1.71305	1.43	2	2	28.5206	1.07	1	2	1.7312	1.43	3	3	25.87	1.07	1	1
AT5G11410	3.27	1	2	6					24.13	1.79	1	1	0	1.49	1	1	25	1.79	1	2					34.4786	1.79	1	2
AT4G04490	2.89	1	2	3	0	0.61	1	1					0	0.61	1	1					0	2.28	1	1
AT1G70130	2.59	1	3	30	5.73175	1.83	3	3	33.34	0.76	2	2	5.46385	0.76	2	3	60.3517	1.52	4	8	7.63363	0.76	2	4	103.902	1.52	4	10
AT1G21250	2.04	1	1	10									0	2.04	1	6					0	2.04	1	4
AT1G79680	3.38	1	4	14	1.63954	3.38	5	6	0	0.65	1	2	0	2.21	2	2					0	2.34	2	3	0	0.65	1	1
AT3G59740	1.52	1	1	2	2.14585	1.52	1	1													2.24224	1.52	1	1
AT3G06640	5.07	1	4	11	7.76802	5.07	5	6	0	0.82	1	1	3.42605	0.55	1	2					3.43326	0.55	1	2
AT4G23160	0.95	1	1	2									0	0.95	1	1					0	0.95	1	1
AT5G20690	4.25	1	1	5	8.33018	4.25	1	3					3.14895	4.25	1	1	0	4.25	1	1
AT1G66920	3.08	1	3	4					28.11	0.81	1	1	4.3401	2.27	2	2					2.41021	1.3	1	1
AT2G43930	2.94	1	1	8	2.04065	2.94	1	1	53.3041	2.94	1	2	4.08924	2.94	1	2	55.6073	2.94	1	2					21.45	2.94	1	1
AT4G19110	5.17	1	3	8	1.77011	0.86	1	1					0	0.86	1	1					5.14225	5.17	4	4	27.65	1.72	2	2
AT1G11340	4.66	1	2	3	0	4.66	2	2					0	4.22	1	1
AT1G48220	8.79	1	2	17									21.1627	8.79	3	5	144.238	4.67	2	4	22.279	4.67	2	4	162.688	4.67	2	4
AT1G65790	2.14	1	3	4	1.93682	1.66	2	2					0	0.47	1	1					0	0.47	1	1
AT1G16760	7.12	1	5	21	8.63779	1.32	3	5	33.2053	0.66	2	4	10.963	4.88	4	6	25.6885	2.37	3	5	0	1.58	1	1
AT1G19090	2.17	1	2	2									0	0.83	1	1					1.92794	1.33	1	1
AT1G50990	2.56	1	2	40	24.874	2.56	3	9	128.529	1.38	2	8	22.8433	1.38	2	8	115.114	1.38	2	8	11.9085	1.38	2	4	62.9347	2.56	2	3
AT2G04300	9.52	1	6	47	15.3958	7.29	8	10	57.87	3.64	6	8	25.4505	5.88	7	11	78.4854	5.88	7	11	7.42422	1.76	2	4	57.02	1.76	2	3
AT2G07020	2.71	1	3	45	15.3901	1.43	3	8	109.904	1.43	3	11	17.6034	2.71	4	9	73.9551	1.43	3	7	9.80727	1.43	3	5	60.8463	1.43	3	5
AT2G40560	6.27	1	4	6	1.72948	1.32	1	2					0	1.65	1	1					0	4.62	3	3
AT2G41930	3.7	1	2	11					27.4416	3.7	2	3	6.54641	1.71	1	3					4.15231	1.71	1	2	43.6445	1.71	1	3
AT2G42550	3.78	1	1	2									0	3.78	1	1					0	3.78	1	1
AT3G24790	4.41	1	2	45	20.9952	2.2	2	8	143.491	2.2	2	8	23.005	4.41	3	9	138.14	2.2	2	8	15.9936	2.2	2	6	111.408	2.2	2	6
AT3G42880	1.9	1	1	8	4.74849	1.9	1	2					7.03181	1.9	1	3					6.70774	1.9	1	3
AT4G23230	5.33	1	3	6	2.45251	1.18	1	1					0	2.56	1	1					5.14225	1.58	2	2	27.65	1.58	2	2
AT5G39440	3.24	1	2	4									0	1.82	1	1					4.18106	3.24	2	3
AT5G41990	2.84	1	1	2	2.0731	2.84	1	1					2.36252	2.84	1	1
AT5G58150	2.42	1	2	19	20.5919	2.42	3	5	84.112	1.66	2	4	10.74	2.42	3	3	59.1825	1.66	2	2	9.7261	1.66	2	2	54.1103	2.42	3	3

## Sheet: 85 PP proteins
Accession	ΣCoverage	Σ# Unique Peptides	Σ# Peptides	Σ# PSMs	Score A(3,7)	Coverage A(3,7)	# Peptides A(3,7)	# PSM A(3,7)	Score A(5,8)	Coverage A(5,8)	# Peptides A(5,8)	# PSM A(5,8)	Score B(3,7)	Coverage B(3,7)	# Peptides B(3,7)	# PSM B(3,7)	Score B(5,8)	Coverage B(5,8)	# Peptides B(5,8)	# PSM B(5,8)	Score C(3,7)	Coverage C(3,7)	# Peptides C(3,7)	# PSM C(3,7)	Score C(5,8)	Coverage C(5,8)	# Peptides C(5,8)	# PSM C(5,8)
AT5G34850.1	59.58	19	20	770	484.721	44.42	30	129	1556.28	45.68	31	127	493.777	50.11	32	134	1548.11	50.11	32	126	494.682	54.74	35	133	1553.26	54.74	35	121
AT4G03080.1	34.17	16	21	352	208.976	17.59	25	56	1109.98	16.35	23	54	228.388	27.81	30	67	1296.02	26.56	27	59	218.196	24.63	28	59	1333.12	22.93	27	57
AT5G53140.1	43.81	15	15	281	179.479	28.57	18	45	921.858	28.57	18	44	194.689	35.71	24	54	909.761	35.71	22	51	169.194	32.14	22	44	734.468	32.14	22	43
AT1G71860.1	51.18	13	14	281	203.867	48.53	25	60	795.653	40.59	21	48	217.273	44.41	25	58	1378.7	43.24	23	53	115.407	32.94	17	33	399.555	31.76	16	29
AT3G47810.2	86.84	12	12	383	237.104	76.84	20	62	1541.15	84.21	20	66	237.928	79.47	22	63	1602.86	86.84	23	72	210.509	79.47	22	54	1532.02	86.84	23	66
AT2G20630.2	53.79	11	15	706	432.191	53.79	30	112	2102.91	53.79	30	110	506.628	53.79	30	125	2385.93	53.79	29	117	477.983	53.79	30	127	2362.47	53.79	30	115
AT1G13900.1	17.99	10	10	135	72.1929	16.92	17	27	430.09	16.92	15	23	80.7493	12.35	11	24	457.514	10.37	10	20	68.4405	13.41	13	21	406.068	11.43	12	20
AT2G25070.1	38.31	10	11	195	111.196	24.79	15	40	422.837	22.25	14	37	77.8547	25.07	16	33	356.82	25.07	16	26	95.3178	30.99	16	32	457.559	30.99	14	27
AT2G42810.2	25.84	10	11	150	122.185	20.63	15	32	635.831	19.52	14	28	91.7317	19.33	14	24	518.8	17.47	12	21	81.8284	20.82	14	24	344.44	19.7	14	21
AT1G18480.1	22.51	7	8	41	17.5215	9.46	6	8	88.0949	6.14	3	5	8.37669	13.3	7	7	60.3779	5.12	3	3	29.172	10.74	6	10	76.1183	10.74	5	8
AT1G22280.3	32.75	7	8	191	127.585	29.97	14	39	953.495	29.97	14	37	107.677	25.78	14	32	1007.27	25.78	14	32	88.0383	22.65	11	25	783.442	22.65	11	26
AT1G08420.1	36.05	6	24	508	389.376	25.93	33	90	2101.83	24.17	30	83	389.975	33.89	43	101	2153.97	33.2	40	92	293.649	29.86	38	75	1663.43	26.03	32	67
AT1G13750.1	17.46	6	10	153	70.7386	14.36	14	24	430.112	13.54	12	22	96.3666	15.82	16	32	432.231	15.82	15	32	56.7325	13.87	13	21	320.737	14.68	14	22
AT2G27190.1	21.32	6	8	138	62.6428	7.46	10	23	211.943	7.46	10	20	65.4214	17.7	14	28	147.157	17.7	13	22	65.7759	18.34	12	25	252.595	18.34	11	20
AT3G19420.1	15.88	6	6	116	80.1444	12.11	9	17	581.143	11.13	8	16	93.0805	12.77	8	20	549.879	12.77	8	19	95.5894	14.89	10	22	551.672	14.89	10	22
AT2G01890.1	21.49	5	5	65	41.7817	11.64	6	12	358.674	9.55	4	10	52.5364	21.49	9	18	312.166	21.49	9	15	20.6622	11.64	6	6	140.301	9.55	4	4
AT5G03455.1	38.36	5	5	70	44.8423	32.19	7	14	153.697	25.34	6	12	42.7995	33.56	7	12	143.503	26.71	6	10	39.154	26.71	6	11	104.613	26.71	6	11
AT1G34750.1	26.24	4	5	29	14.8223	9.57	3	3	82.021	9.57	3	3	17.9877	11.35	4	4	146.047	11.35	4	4	24.8757	21.63	7	9	62.4344	9.57	4	6
AT2G01830.2	6.94	4	5	51	25.8212	4.07	5	7	212.107	4.07	5	7	31.0998	2.5	4	9	243.831	2.5	4	9	27.5642	5.83	7	9	204.069	6.94	8	10
AT2G03450.1	10.14	4	4	45	24.288	7.22	5	9	44.3726	5.22	4	8	23.4779	3.69	3	8	55.8772	1.69	2	6	22.4031	10.14	7	8	77.8929	8.14	6	6
AT2G16430.2	14.32	4	6	73	15.8013	8.76	6	6	71.4116	8.76	7	7	41.4604	9.19	7	15	114.367	9.19	8	12	33.3971	8.76	8	18	103.671	8.76	8	15
AT3G15260.1	17.99	4	5	66	19.1255	6.57	4	8	124.01	6.57	4	9	18.9147	10.38	5	7	146.443	9.69	5	8	49.7376	13.84	7	18	223.539	13.84	7	16
AT3G17790.1	18.93	4	5	76	30.4124	9.47	3	8	126.544	5.92	2	6	77.2356	18.93	7	21	275.178	12.72	4	15	64.9222	9.47	4	14	242.614	5.92	2	12
AT4G28400.1	32.16	4	8	254	152.977	28.27	12	39	949.889	28.27	11	36	185.059	32.16	15	43	1067.7	28.62	13	39	188.293	32.16	15	49	1242.66	32.16	15	48
AT5G59160.1	41.67	4	10	214	122.589	26.6	14	39	524.592	26.6	14	40	121.479	30.45	13	39	499.732	27.88	12	32	124.893	33.65	13	35	505.921	33.65	13	29
AT5G66720.1	14.25	4	4	78	33.5443	11.11	5	13	240.92	7.25	4	10	31.2851	6.52	4	12	193.278	6.52	4	10	50.0917	10.39	6	18	362.604	7.25	4	15
AT1G50370.1	63.04	3	15	238	123.323	42.9	19	34	836.65	42.9	18	35	134.949	44.22	18	38	647.268	44.22	18	40	151.749	61.06	24	44	828.722	61.06	24	47
AT2G27210.1	31.01	3	22	516	375.527	21.77	31	88	2101.36	19.98	28	81	352.74	25.05	35	92	1800.13	24.35	32	85	330.996	27.34	37	90	1675.41	23.46	31	80
AT4G03960.1	25.76	3	3	13	5.18566	15.15	3	3					13.4825	16.16	4	4	83.4466	16.16	3	3	2.62295	5.56	2	2	30.86	5.56	1	1
AT4G06599.1	17.06	3	4	33	13.6904	10.29	4	4	83.7078	10.29	4	4	20.0706	12.94	5	5	71.481	11.47	4	4	30.0581	17.06	7	8	141.474	17.06	7	8
AT1G09160.2	8.64	2	3	9	0	0.93	1	1													16.1415	7.71	4	4	126.194	7.71	4	4
AT1G10430.1	31.05	2	9	213	123.205	18.63	10	36	552.525	16.01	9	35	138.311	24.18	13	42	537.109	24.18	13	40	98.2344	20.26	11	30	375.221	22.88	12	30
AT1G25230.1	8.55	2	2	50	26.6969	8.55	4	8	167.458	8.55	4	8	34.9916	8.55	4	9	186.046	8.55	4	9	25.3076	8.55	4	8	174.557	8.55	4	8
AT1G47380.1	7.01	2	2	26	23.4741	7.01	3	5	218.769	5.14	2	4	33.8205	5.14	2	6	308.795	5.14	2	6	11.9156	7.01	3	3	118.245	5.14	2	2
AT1G67820.1	3.82	2	2	6	0	1.8	1	1					0	1.8	1	1					2.30814	3.82	2	3	0	2.02	1	1
AT1G78200.1	9.54	2	3	6	4.65569	7.07	2	2	27.3	5.3	2	2									2.61234	2.83	2	2
AT2G01880.1	13.41	2	4	22	9.2872	9.15	3	4					23.3165	13.41	7	9	48.3388	4.27	2	2	8.44135	9.45	6	7
AT2G18130.1	11.56	2	3	21	27.6847	3.17	2	7	0	1.81	1	1	29.3297	3.17	2	7					17.831	9.75	2	6
AT2G20050.1	2.38	2	2	9	9.85289	1.37	2	2	110.358	1.37	2	2	9.72629	2.38	3	3	106.679	1.37	2	2
AT2G25620.1	11.22	2	3	21	19.2849	11.22	5	6	109.463	9.18	4	4									25.7671	8.16	3	7	136.573	6.12	2	4
AT2G39840.1	25.23	2	7	123	60.3529	15.89	10	26	178.097	15.89	10	26	47.6074	12.46	6	18	144.2	12.46	6	13	64.8667	16.51	8	24	137.249	16.51	8	16
AT2G46700.1	4.71	2	4	7	2.36389	4.03	4	4					0	0.84	1	1	21.15	0.84	1	1	0	0.67	1	1
AT3G03305.1	3.77	2	2	6	2.19189	1.48	1	1									0	1.48	1	3	2.11832	3.77	2	2
AT3G07130.1	6.02	2	2	30	29.577	2.44	2	8	330.723	2.44	2	8	16.7072	6.02	3	5	160.046	6.02	3	5	7.524	2.44	2	2	86.9168	2.44	2	2
AT3G09970.1	15.53	2	4	50	30.5667	15.53	8	13	97.4449	11	6	11	23.0434	11	5	9	109.497	3.88	4	8	19.2343	11	3	5	57.2127	3.88	2	4
AT3G19100.1	6.34	2	5	19	28.1069	5.68	6	10	66.0691	4.34	4	7	0	0.67	1	1					0	0.67	1	1
AT3G20500.1	8.01	2	2	4	4.20839	4.35	1	2					2.16945	8.01	2	2
AT3G44620.2	9.16	2	3	70	21.1422	1.91	2	10	37.3367	1.91	2	10	31.8976	9.16	6	14	53.9617	9.16	6	13	31.141	9.16	6	12	66.7648	9.16	5	11
AT3G49370.1	4.88	2	4	17	7.66838	3.7	4	4	58.4467	2.36	2	2	7.8383	3.03	4	4	59.7357	3.54	3	3	8.21702	3.03	3	3	58.31	2.36	1	1
AT3G55270.1	6.76	2	3	17	6.26219	3.57	4	4	24.68	3.06	1	1	8.52175	3.57	4	5	34.82	3.06	1	1	10.3352	3.7	3	4	67.8605	3.19	2	2
AT4G31770.1	4.78	2	2	26	21.7136	4.78	3	5	112.104	4.78	3	5	17.9523	2.39	2	4	78.7952	2.39	2	4	17.8973	2.39	2	4	92.8798	2.39	2	4
AT5G19280.2	4.57	2	2	32	17.6099	2.54	2	4	174.414	2.54	2	4	26.7794	2.54	2	6	260.172	2.54	2	6	25.6924	4.57	4	6	250.925	4.57	4	6
AT5G24270.1	10.36	2	3	11	4.35916	10.36	3	4	0	2.7	1	1	2.56095	7.66	2	2					3.96399	4.5	2	3	0	2.7	1	1
AT5G36250.1	6.7	2	3	3	1.69502	2.01	1	1					0	3.57	1	1	0	1.12	1	1
AT5G54260.1	6.39	2	3	45	43.0927	5.69	4	8	154.33	5.69	4	8	34.5421	6.39	5	9	94.7792	5.69	4	8	29.8907	5.69	4	6	115.391	5.69	4	6
AT1G07010.3	1.25	1	1	15	3.86909	1.25	1	2	22.2081	1.25	2	3	3.45927	1.25	2	3	19.97	1.25	1	2	1.63857	1.25	2	3	21.62	1.25	1	2
AT1G16220.1	2.85	1	2	6	0	2.85	2	2					1.75225	0.81	2	2					0	0.81	1	2
AT1G43900.1	5.39	1	2	12	7.62114	2.7	2	4	46.38	2.7	2	2									9.58634	2.7	2	3	71.115	2.7	2	3
AT1G52940.1	7.32	1	2	24	27.6847	7.32	3	9					29.3297	7.32	3	9					17.831	7.32	2	6
AT1G53710.1	3.79	1	2	10	8.46207	3.79	3	3	86.2887	3.03	2	2	9.24496	3.79	3	3	81.3496	3.03	2	2
AT1G68410.1	3.67	1	2	3													32.48	1.38	1	1	2.12075	2.29	1	1	25.44	2.29	1	1
AT1G69960.1	18.57	1	6	196	123.205	15.96	9	35	552.525	15.96	9	35	128.631	18.57	11	38	507.795	15.96	9	34	91.9072	18.57	11	28	358.922	18.57	10	26
AT1G73820.1	5.7	1	1	18	4.96251	5.7	2	2	27.91	5.7	1	1	13.9278	5.7	2	4	64.2776	5.7	2	4	10.6022	5.7	2	4	69.5192	5.7	2	3
AT2G42500.1	59.11	1	13	433	289.343	44.73	21	68	1641.5	54.95	23	70	307.779	44.73	21	75	1656.72	54.95	23	72	317.215	48.88	23	75	1699	59.11	25	73
AT3G02800.1	9.85	1	2	3					0	2.46	1	1									0	7.39	1	1	0	2.46	1	1
AT3G09100.2	2.83	1	2	5	0	2.83	3	4					0	0.6	1	1
AT3G10550.1	4.88	1	4	4	0	0.48	1	1	0	1.67	2	2									0	2.74	1	1
AT3G19980.1	50.5	1	13	193	85.6597	30.36	15	28	651.455	30.36	14	28	83.0463	31.68	14	28	428.34	31.68	14	30	119.534	48.51	20	38	700.882	48.51	20	41
AT3G50110.1	4.27	1	2	17	21.5395	3.64	2	4	172.892	3.64	2	4	22.3073	4.27	3	5	142.738	3.64	2	4
AT3G56760.1	4.16	1	3	3	0	0.69	1	1					0	0.69	1	1					2.3455	2.77	1	1
AT3G58500.1	59.11	1	13	456	305.958	42.17	19	70	1739.22	54.95	23	76	357.546	42.17	19	80	1956.06	54.95	23	85	328.172	46.33	21	70	1977.57	59.11	25	75
AT4G11240.1	10.25	1	2	6	5.81606	10.25	3	3	20.47	3.11	2	2	0	7.14	1	1
AT4G13700.1	4.8	1	2	20	27.6847	3.06	2	7					29.3297	3.06	2	7					20.2776	4.8	2	6
AT4G24730.1	4.74	1	2	72	58.8988	4.74	4	14	326.033	4.74	4	14	88.5274	4.74	4	18	507.92	4.74	4	18	27.071	3.61	2	4	213.743	3.61	2	4
AT4G31750.1	22.19	1	5	77	90.0086	15.11	6	16	784.552	15.11	6	14	58.1017	14.15	5	11	486.957	14.15	6	12	66.0945	10.29	4	12	515.17	10.29	4	12
AT4G31860.1	10.36	1	2	16	6.28937	2.24	2	2	70.12	2.24	2	2	5.42581	2.24	2	2	51.6749	2.24	2	2	19.4836	8.12	2	4	142.35	8.12	2	4
AT4G38520.1	2.75	1	1	2	3.83232	2.75	1	1					0	2.75	1	1
AT5G10480.3	6.09	1	1	7	7.53498	6.09	2	2	39.01	6.09	1	1	8.174	6.09	2	2	63.73	6.09	2	2
AT5G10740.1	18.36	1	5	36	34.6292	10.45	4	6	376.597	10.45	4	6	24.1224	12.43	5	7	229.162	14.12	7	9	5.19855	2.82	2	4	29.9132	2.82	2	4
AT5G10900.1	4.17	1	4	46	12.1291	0.83	1	6	73.5585	0.83	1	6	19.651	3.17	4	11	66.8783	1.83	3	10	11.4288	3.17	3	7	81.6465	0.83	1	6
AT5G23720.1	2.26	1	2	42	15.704	0.65	2	6	88.4343	0.65	2	6	23.1134	2.26	3	9	105.669	2.26	3	9	15.3334	0.65	2	6	72.9678	0.65	2	6
AT5G24430.1	3.03	1	3	16	5.16948	3.03	4	6	73.25	1.68	2	4	1.96787	2.36	4	4	23.69	1.68	1	1	0	0.67	1	1
AT5G27840.2	15.74	1	4	43	22.2323	5.86	4	8	87.3551	5.86	4	7	19.8709	15.74	7	10	54.9135	5.86	4	6	15.7958	1.54	2	8	0	1.54	1	4
AT5G46410.2	3.95	1	2	7	0	3.95	2	2													6.53535	3.95	3	4	18.29	3.07	1	1
AT5G63870.2	10.65	1	2	22	17.7357	8.23	2	4	157.156	8.23	2	4	19.6858	10.65	3	5	179.876	10.65	3	5	9.4121	8.23	2	2	93.9677	8.23	2	2
