# Supplementary material for: Genome-wide co-expression analysis predicts protein kinases as important regulators of phosphate deficiency-induced root hair remodeling in Arabidopsis
Source: BMC Genomics. 2013 Apr 1;14:210. doi: 10.1186/1471-2164-14-210 (PMC3636113; doi:10.1186/1471-2164-14-210)
Supplement: Additional file 5 — Expression of the cysteine-rich RLK (receptor-like protein kinase) subfamily in Arabidopsis roots. [file 1471-2164-14-210-S5.xls]

## Sheet: Title page
Protein subcellular localization was predicted by the TargetP (left,http://www.cbs.dtu.dk/services/TargetP/) and WoLF PSORT (right,http://wolfpsort.org) programs, respecitvely. Letters C indicates Chloroplast, M indicates Mitochondria, N indicates Nuclear, O indicates others, P indicates Plasma membrane, S indicates Secretory pathway, Y indicates Cytosolic and V indicates Vacuole, respectively. #…

## Sheet: CRK subfamily
Locus	Subcellular localization	Alias	Annotation	cDNA length(Kbp)	#uniqE1	#uniqE2	#uniqE3
AT4G21410	S,P	CRK29	CRK29, cysteine-rich RLK (RECEPTOR-like protein kinase) 29	2.22	1817	2022	1889
AT4G23270	S,P	CRK19	CRK19, cysteine-rich RLK (RECEPTOR-like protein kinase) 19	2.099	855	772	1038
AT1G70530	S,P	CRK3	CRK3, cysteine-rich RLK (RECEPTOR-like protein kinase) 3	1.941	756	731	913
AT1G70520	S,V	CRK2	CRK2, cysteine-rich RLK (RECEPTOR-like protein kinase) 2	2.194	546	459	524
AT4G05200	S,P	CRK25	CRK25, cysteine-rich RLK (RECEPTOR-like protein kinase) 25	2.098	524	505	688
AT4G21400	S,P	CRK28	CRK28, cysteine-rich RLK (RECEPTOR-like protein kinase) 28	2.223	446	452	480
AT4G11530	S,P	CRK34	CRK34, cysteine-rich RLK (RECEPTOR-like protein kinase) 34	2.01	333	339	413
AT4G21230	S,V	CRK27	CRK27, cysteine-rich RLK (RECEPTOR-like protein kinase) 27	2.034	320	356	414
AT1G70740	O,C	crk43	Protein kinase superfamily protein	1.833	277	227	364
AT4G23190	S,P	CRK11	AT-RLK3, CRK11, cysteine-rich RLK (RECEPTOR-like protein kinase) 11	2.292	224	183	256
AT4G38830	S,P	CRK26	CRK26, cysteine-rich RLK (RECEPTOR-like protein kinase) 26	2.011	78	90	91
AT4G04570	S,C	CRK40	CRK40, cysteine-rich RLK (RECEPTOR-like protein kinase) 40	2.261	29	15	23
AT4G11480	S,	CRK32	CRK32, cysteine-rich RLK (RECEPTOR-like protein kinase) 32	1.971	25	33	26
AT4G00960	S,Y	crk44	Protein kinase superfamily protein	1.119	13	20	30
AT3G45860	S,C	CRK4	CRK4, cysteine-rich RLK (RECEPTOR-like protein kinase) 4	2.031	11	3	4
AT4G23250	S,P	RKC1	CRK17, DUF26-21, EMB1290, RKC1, kinases;protein kinases	3.108	9	8	5
AT4G11460	S,V	CRK30	CRK30, cysteine-rich RLK (RECEPTOR-like protein kinase) 30	2.103	9	6	5
AT4G23170	S,C	EP1	CRK9, EP1, receptor-like protein kinase-related family protein	1.065	9	5	4
AT4G11470	S,V	CRK31	CRK31, cysteine-rich RLK (RECEPTOR-like protein kinase) 31	2.001	7	14	13
AT4G23130	S,V	RLK6	CRK5, RLK6, cysteine-rich RLK (RECEPTOR-like protein kinase) 5	2.139	7	5	6
AT5G40380	O,C	CRK42	CRK42, cysteine-rich RLK (RECEPTOR-like protein kinase) 42	2.444	5	4	0
AT4G04490	S,	CRK36	CRK36, cysteine-rich RLK (RECEPTOR-like protein kinase) 36	1.977	4	9	13
AT4G23220	O,P	CRK14	CRK14, cysteine-rich RLK (RECEPTOR-like protein kinase) 14	2.322	2	1	1
AT4G23280	S,P	CRK20	CRK20, cysteine-rich RLK (RECEPTOR-like protein kinase) 20	1.971	2	1	3
AT4G23160	O,P	CRK8	CRK8, cysteine-rich RLK (RECEPTOR-like protein kinase) 8	3.89	2	2	1
AT4G23300	S,P	CRK22	CRK22, cysteine-rich RLK (RECEPTOR-like protein kinase) 22	2.226	1	0	0
AT4G00970	S,V	CRK41	CRK41, cysteine-rich RLK (RECEPTOR-like protein kinase) 41	1.998	1	0	0
AT4G23260	S,P	CRK18	CRK18, cysteine-rich RLK (RECEPTOR-like protein kinase) 18	2.274	1	6	7
AT4G11890	O,Y	crk45	Protein kinase superfamily protein	1.618	0	1	0
AT4G23240	O,Y	CRK16	CRK16, cysteine-rich RLK (RECEPTOR-like protein kinase) 16	1.059	0	0	2
AT4G23200	S,	CRK12	CRK12, cysteine-rich RLK (RECEPTOR-like protein kinase) 12	1.947	0	0	0
AT4G23210	S,P	CRK13	CRK13, cysteine-rich RLK (RECEPTOR-like protein kinase) 13	2.421	0	0	0
AT4G23230	O,	CRK15	CRK15, cysteine-rich RLK (RECEPTOR-like protein kinase) 15	2.133	0	0	0
AT4G23290	O,P	CRK21	CRK21, cysteine-rich RLK (RECEPTOR-like protein kinase) 21	2.261	0	0	0
AT4G23310	S,V	CRK23	CRK23, cysteine-rich RLK (RECEPTOR-like protein kinase) 23	2.493	0	0	0
AT4G23320	O,C	CRK24	CRK24, cysteine-rich RLK (RECEPTOR-like protein kinase) 24	1.314	0	0	0
AT4G11490	S,P	CRK33	CRK33, cysteine-rich RLK (RECEPTOR-like protein kinase) 33	1.911	0	0	0
AT4G04500	S,P	CRK37	CRK37, cysteine-rich RLK (RECEPTOR-like protein kinase) 37	2.039	0	0	0
AT4G04510	S,P	CRK38	CRK38, cysteine-rich RLK (RECEPTOR-like protein kinase) 38	2.221	0	0	0
AT4G04540	S,P	CRK39	CRK39, cysteine-rich RLK (RECEPTOR-like protein kinase) 39	1.98	0	0	0
AT4G23140	S,C	CRK6	CRK6, cysteine-rich RLK (RECEPTOR-like protein kinase) 6	2.225	0	0	0
AT4G23150	S,P	CRK7	CRK7, cysteine-rich RLK (RECEPTOR-like protein kinase) 7	2.011	0	0	0
AT1G19090	S,V	RKF2	CRK1, RKF2, receptor-like serine/threonine kinase 2	2.109	0	0	0
AT4G28670	S,P	crk46	Protein kinase family protein with domain of unknown function (DUF26)	1.878	0	0	0
