# Supplementary material for: Genome-wide co-expression analysis predicts protein kinases as important regulators of phosphate deficiency-induced root hair remodeling in Arabidopsis
Source: BMC Genomics. 2013 Apr 1;14:210. doi: 10.1186/1471-2164-14-210 (PMC3636113; doi:10.1186/1471-2164-14-210)
Supplement: Additional file 6 — GO enrichment analysis of the 57 highly expressed protein kinase genes in Arabidopsis roots. [file 1471-2164-14-210-S6.xlsx]

## Sheet: 57 abundance kinase genes topgo
Term Name	GOID	Term Type	elim(P<0.01)
protein phosphorylation	GO:0006468	biology process	4.2e-37
transmembrane receptor protein tyrosine kinase signaling pathway	GO:0007169	biology process	1.05e-12
brassinosteroid mediated signaling pathway	GO:0009742	biology process	3.14e-09
regulation of seed germination	GO:0010029	biology process	4.71e-07
detection of brassinosteroid stimulus	GO:0009729	biology process	2.83e-06
abscisic acid mediated signaling pathway	GO:0009738	biology process	1.3e-05
response to water deprivation	GO:0009414	biology process	3.49e-05
regulation of anion channel activity	GO:0010359	biology process	4.22e-05
red light signaling pathway	GO:0010161	biology process	7.86e-05
N-terminal protein myristoylation	GO:0006499	biology process	8.98e-05
regulation of shoot development	GO:0048831	biology process	0.000154
phototropism	GO:0009638	biology process	0.000218
regulation of meristem structural organization	GO:0009934	biology process	0.000425
protein autophosphorylation	GO:0046777	biology process	0.000639
response to salt stress	GO:0009651	biology process	0.000701
regulation of meristem growth	GO:0010075	biology process	0.000966
regulation of stomatal movement	GO:0010119	biology process	0.00119283
response to abscisic acid stimulus	GO:0009737	biology process	0.00123315
response to low fluence red light stimulus	GO:0010202	biology process	0.00169633
response to very low fluence red light stimulus	GO:0010203	biology process	0.00169633
transpiration	GO:0010148	biology process	0.00169633
signal complex assembly	GO:0007172	biology process	0.00169633
positive regulation of protein export from nucleus	GO:0046827	biology process	0.00169633
gravitropism	GO:0009630	biology process	0.00222181
cytokinin mediated signaling pathway	GO:0009736	biology process	0.00233036
response to fungus	GO:0009620	biology process	0.00320022
response to continuous far red light stimulus by the high-irradiance response system	GO:0010201	biology process	0.00338983
embryonic root morphogenesis	GO:0010086	biology process	0.00338983
microsporocyte differentiation	GO:0010480	biology process	0.00338983
tapetal cell differentiation	GO:0048657	biology process	0.00508051
potassium ion import	GO:0010107	biology process	0.00508051
circadian regulation of calcium ion oscillation	GO:0010617	biology process	0.00508051
phloem transport	GO:0010233	biology process	0.00508051
regulation of chlorophyll catabolic process	GO:0010271	biology process	0.00508051
pollen tube reception	GO:0010483	biology process	0.00508051
multicellular organismal development	GO:0007275	biology process	0.00547428
regulation of cell communication	GO:0010646	biology process	0.00549087
defense response to bacterium	GO:0042742	biology process	0.00578769
negative regulation of response to stimulus	GO:0048585	biology process	0.00669646
entrainment of circadian clock	GO:0009649	biology process	0.00845341
gametophyte development	GO:0048229	biology process	0.00944705
protein serine/threonine kinase activity	GO:0004674	Molecular Function	4.85e-37
ATP binding	GO:0005524	Molecular Function	6.04e-25
protein histidine kinase activity	GO:0004673	Molecular Function	9.89e-11
calmodulin-dependent protein kinase activity	GO:0004683	Molecular Function	3.66e-09
cytokinin receptor activity	GO:0009884	Molecular Function	8.47e-06
red or far-red light photoreceptor activity	GO:0009883	Molecular Function	8.47e-06
osmosensor activity	GO:0005034	Molecular Function	1.69e-05
G-protein coupled photoreceptor activity	GO:0008020	Molecular Function	1.69e-05
protein kinase activity	GO:0004672	Molecular Function	8.59e-05
protein serine/threonine/tyrosine kinase activity	GO:0004712	Molecular Function	0.000134
MAP kinase activity	GO:0004707	Molecular Function	0.000582
kinase activity	GO:0016301	Molecular Function	0.0010762
cytokine binding	GO:0019955	Molecular Function	0.00169633
calcium-dependent protein kinase C activity	GO:0004698	Molecular Function	0.00169633
protein heterodimerization activity	GO:0046982	Molecular Function	0.00201213
signal transducer activity	GO:0004871	Molecular Function	0.00281107
ethylene binding	GO:0051740	Molecular Function	0.00845341
plasma membrane	GO:0005886	subcellular localization	9.45e-21
cytosol	GO:0005829	subcellular localization	7.94e-07
filiform apparatus	GO:0043680	subcellular localization	0.00169633
micropyle	GO:0070825	subcellular localization	0.00169633
endosome	GO:0005768	subcellular localization	0.00549087
