# Supplementary material for: Genome-wide co-expression analysis predicts protein kinases as important regulators of phosphate deficiency-induced root hair remodeling in Arabidopsis
Source: BMC Genomics. 2013 Apr 1;14:210. doi: 10.1186/1471-2164-14-210 (PMC3636113; doi:10.1186/1471-2164-14-210)
Supplement: Additional file 7 — A subset of 29 protein phosphatase genes not or lowly expressed in Arabidopsis roots. [file 1471-2164-14-210-S7.xls]

## Sheet: Title Page
Protein subcellular localization was predicted by the TargetP (left,http://www.cbs.dtu.dk/services/TargetP/) and WoLF PSORT (right,http://wolfpsort.org) programs, respecitvely. Letters C indicates Chloroplast, M indicates Mitochondria, N indicates Nuclear, O indicates others, P indicates Plasma membrane, S indicates Secretory pathway, Y indicates Cytosolic and V indicates Vacuole, respectively. #…

## Sheet: 19 PP genes with 0 reads
Locus	Subcellular localization	Alias	Annotation	cDNA length (Kbp)	#uniqE1	#uniqE2	#uniqE3
AT2G18130	S,N	PAP11	ATPAP11, PAP11, purple acid phosphatase 11	1.326	0	0	0
AT2G46880	S,E	PAP14	ATPAP14, PAP14, purple acid phosphatase 14	1.649	0	0	0
AT3G46120	O,Y	TOPP5	ATPAP19, PAP19, purple acid phosphatase 19	1.167	0	0	0
AT3G52810	S,S	PAP22	ATPAP21, PAP21, purple acid phosphatase 21	1.535	0	0	0
AT4G13700	M,C		ATPAP23, PAP23, purple acid phosphatase 23	1.377	0	0	0
AT1G52940	O,N	PAP5	ATPAP5, PAP5, purple acid phosphatase 5	1.2	0	0	0
AT5G39400	S,C	PAP27	ATPTEN1, PTEN1, Calcium/lipid-binding (CaLB) phosphatase	1.697	0	0	0
AT1G43600	O,Y		Haloacid dehalogenase-like hydrolase (HAD) superfamily protein	0.666	0	0	0
AT1G43610	M,N		Haloacid dehalogenase-like hydrolase (HAD) superfamily protein	0.768	0	0	0
AT2G02290	O,N		Haloacid dehalogenase-like hydrolase (HAD) superfamily protein	0.909	0	0	0
AT2G04930	O,C		Haloacid dehalogenase-like hydrolase (HAD) superfamily protein	0.834	0	0	0
AT3G17550	S,V	PAP17	Haloacid dehalogenase-like hydrolase (HAD) superfamily protein	0.891	0	0	0
AT3G19600	O,Y	STPP	Haloacid dehalogenase-like hydrolase (HAD) superfamily protein	0.95	0	0	0
AT5G54210	O,Y		Haloacid dehalogenase-like hydrolase (HAD) superfamily protein	0.921	0	0	0
AT5G28210	C,C		mRNA capping enzyme family protein	1.878	0	0	0
AT5G24940	O,Y	TOPP8	Protein phosphatase 2C family protein	1.344	0	0	0
AT3G27140	C,C		Protein phosphatase 2C family protein	0.738	0	0	0
AT2G34740	O,Y		Protein phosphatase 2C family protein	1.225	0	0	0
AT4G08260	O,Y		Protein phosphatase 2C family protein	0.639	0	0	0

## Sheet: 10 PP genes with low abundance 
Locus	Subcellular localization	Alias	Annotation	cDNA length (Kbp)	#uniqE1	#uniqE2	#uniqE3
AT1G20320	O,Y		Haloacid dehalogenase-like hydrolase (HAD) superfamily protein	1.218	0	0	1
AT4G36350	O,N		ATPAP25, PAP25, purple acid phosphatase 25	1.401	0	0	2
AT1G56360	S,V	PAP6	ATPAP6, PAP6, purple acid phosphatase 6	1.401	1	0	0
AT5G23470	O,Y	SOS3	Haloacid dehalogenase-like hydrolase (HAD) superfamily protein	0.909	1	0	0
AT2G29380	O,N	HAI3	HAI3, highly ABA-induced PP2C gene 3	1.285	1	2	1
AT3G10150	S,C	PAP16	ATPAP16, PAP16, purple acid phosphatase 16	1.244	2	1	2
AT3G63320	S,C		Protein phosphatase 2C family protein	1.272	2	1	2
AT3G23360	C,C	DSPTP1	Protein phosphatase 2C family protein	0.783	2	5	1
AT3G19595	O,Y	CPL5	Haloacid dehalogenase-like hydrolase (HAD) superfamily protein	0.924	4	3	0
AT4G11040	O,Y	TOPP7	Protein phosphatase 2C family protein	1.364	4	3	2

## Sheet: 9 of highly expressed PP genes
Locus	Subcellular localization	Alias	Annotation	cDNA length (Kbp)	#uniqE1	#uniqE2	#uniqE3
AT2G01830	O,P	WOL1	AHK4, ATCRE1, CRE1, WOL, WOL1, CHASE domain containing histidine kinase protein	3.909	2349	2227	2841
AT5G34850	O,C	TOPP6	ATPAP26, PAP26, purple acid phosphatase 26	2.03	5350	5881	6832
AT3G19420	C,N		ATPEN2, PEN2, PTEN 2	2.338	1726	1796	2231
AT2G35680	O,Y		Phosphotyrosine protein phosphatases superfamily protein	1.8	2251	2096	2687
AT2G20630	O,Y	PIA1	PIA1, PP2C induced by AVRRPM1	1.758	2521	2791	3549
AT2G29400	O,Y	TOPP1	PP1-AT, TOPP1, type one protein phosphatase 1	1.404	1949	1861	2165
AT3G58500	C,Y		PP2A-4, protein phosphatase 2A-4	1.413	2805	2963	3318
AT5G53140	O,Y	PPX2	Protein phosphatase 2C family protein	1.971	3103	3307	3855
AT3G51370	C,N		Protein phosphatase 2C family protein	1.892	1891	1816	2425
