# Supplementary material for: Genome-wide co-expression analysis predicts protein kinases as important regulators of phosphate deficiency-induced root hair remodeling in Arabidopsis
Source: BMC Genomics. 2013 Apr 1;14:210. doi: 10.1186/1471-2164-14-210 (PMC3636113; doi:10.1186/1471-2164-14-210)
Supplement: Additional file 8 — GO enrichment analysis of the subset of 29 protein phosphatase not or lowly expressed genes in Arabidopsis roots. [file 1471-2164-14-210-S8.xls]

## Sheet: 29 low abundance ppase genes go
Term Name	GOID	Term Type	elim(P<0.01)
protein dephosphorylation	GO:0006470	Biological process	1.81867e-05
dephosphorylation of RNA polymerase II C-terminal domain	GO:0070940	Biological process	0.000863044
mRNA capping	GO:0006370	Biological process	0.00430803
protein serine/threonine phosphatase activity	GO:0004722	molecular Function	2.73367e-33
phosphoprotein phosphatase activity	GO:0004721	molecular Function	9.6705e-23
acid phosphatase activity	GO:0003993	molecular Function	4.63497e-20
polynucleotide 5'-phosphatase activity	GO:0004651	molecular Function	0.00258697
mRNA guanylyltransferase activity	GO:0004484	molecular Function	0.00258697
CTD phosphatase activity	GO:0008420	molecular Function	0.00430803
nucleus	GO:0005634	subcellular localiztion	2.87557e-06
