# Supplementary material for: Genome-wide co-expression analysis predicts protein kinases as important regulators of phosphate deficiency-induced root hair remodeling in Arabidopsis
Source: BMC Genomics. 2013 Apr 1;14:210. doi: 10.1186/1471-2164-14-210 (PMC3636113; doi:10.1186/1471-2164-14-210)
Supplement: Additional file 9 — GO enrichment analysis of the subset of nine protein phosphatase genes with high abundance in Arabidopsis roots. [file 1471-2164-14-210-S9.xls]

## Sheet: 9 high abundance ppase genes go
Term Name	GOID	Term Type	elim(P<0.01)
protein dephosphorylation	GO:0006470	Biological process	2.1e-15
embryonic root morphogenesis	GO:0010086	Biological process	0.000536
phosphate ion homeostasis	GO:0055062	Biological process	0.00187355
regulation of shoot development	GO:0048831	Biological process	0.00294275
regulation of seed germination	GO:0010029	Biological process	0.00986776
protein serine/threonine phosphatase activity	GO:0004722	molecular Function	7.85e-13
protein tyrosine phosphatase activity	GO:0004725	molecular Function	6.68e-06
protein tyrosine/serine/threonine phosphatase activity	GO:0008138	molecular Function	7.64e-06
cytokine binding	GO:0019955	molecular Function	0.000268
cytokinin receptor activity	GO:0009884	molecular Function	0.000803
osmosensor activity	GO:0005034	molecular Function	0.00107098
protein histidine kinase activity	GO:0004673	molecular Function	0.0048114
phosphoprotein phosphatase activity	GO:0004721	molecular Function	0.00534472
protein phosphatase type 1 complex	GO:0000164	subcellular localiztion	0.00160609
protein phosphatase type 2A complex	GO:0000159	subcellular localiztion	0.00401093
protein serine/threonine phosphatase complex	GO:0008287	subcellular localiztion	0.00534472
