# Supplementary material for: Genome-wide co-expression analysis predicts protein kinases as important regulators of phosphate deficiency-induced root hair remodeling in Arabidopsis
Source: BMC Genomics. 2013 Apr 1;14:210. doi: 10.1186/1471-2164-14-210 (PMC3636113; doi:10.1186/1471-2164-14-210)
Supplement: Additional file 10 — Subsets of 173 PK and 35 PP genes, comprising diverse subfamilies that were differentially expressed under Pi-deficient conditions in Arabidopsis roots. [file 1471-2164-14-210-S10.xls]

## Sheet: Title page
Protein subcellular localization was predicted by the TargetP (left,http://www.cbs.dtu.dk/services/TargetP/) and WoLF PSORT (right,http://wolfpsort.org) programs, respecitvely. Letters C indicates Chloroplast, M indicates Mitochondria, N indicates Nuclear, O indicates others, P indicates Plasma membrane, S indicates Secretory pathway, Y indicates Cytosolic and V indicates Vacuole, respectively. #…

## Sheet: 173 PK genes by Pi
Locus	Subcellular localization	Alias	Annotation	cDNA length(Kb)	#uniqE1	#uniqE2	#uniqE3	RPKM E1	RPKME2	RPKME3		#uniqP1	#uniqP2	#uniqP3	RPKM P1	RPKMP2	RPKMP3	P (t-test)	Pi/E
AT1G08650	O,Y	PPCK1	ATPPCK1, PPCK1, phosphoenolpyruvate carboxylase kinase 1	1.429	1104	1334	1413	50.5049	57.9607	54.7131		4264	4090	3562	142.642	142.749	134.053	3.4711e-05	2.57046
AT5G60270	S,P		Concanavalin A-like lectin protein kinase family protein	2.299	104	77	142	2.95727	2.07951	3.41768		498	425	392	10.3551	9.22003	9.16985	0.000253637	3.39998
AT3G04530	O,Y	PPCK2	ATPPCK2, PEPCK2, PPCK2, phosphoenolpyruvate carboxylase kinase 2	1.036	68	104	70	4.29087	6.23281	3.73869		385	399	403	17.765	19.2086	20.9199	0.000306585	4.05918
AT3G05840	O,Y	ATSK12	ATSK12, Protein kinase superfamily protein	1.74	1913	1975	2416	71.8724	70.4738	76.8297		4049	3611	3448	111.24	103.505	106.57	0.000371463	1.46601
AT5G01060	O,C		Protein kinase protein with tetratricopeptide repeat domain	1.5	66	76	82	2.8764	3.14581	3.02485		164	159	136	5.22656	5.28674	4.87599	0.000459331	1.70103
AT1G09000	O,N	NP1	ANP1, MAPKKK1, NP1, NPK1-related protein kinase 1	2.27	275	275	323	7.9196	7.52171	7.87333		283	256	256	5.95969	5.62466	6.06498	0.000502905	0.757007
AT2G16250	S,P		Leucine-rich repeat protein kinase family protein	2.748	324	338	374	9.03304	8.82186	8.70669		342	339	291	6.74567	7.20332	6.86124	0.000610535	0.783471
AT2G13790	S,P	SERK4	ATSERK4, BAK7, BKK1, SERK4, somatic embryogenesis receptor-like kinase 4	2.234	235	254	272	9.60381	9.66384	9.55265		352	334	324	10.8459	10.6721	10.6375	0.000665393	1.11573
AT5G57610	O,N		Protein kinase superfamily protein with octicosapeptide/Phox/Bem1p domain	3.846	423	434	623	7.18998	7.00633	8.96315		1342	1170	1116	16.6804	15.1726	15.6052	0.000748653	2.04919
AT2G23950	S,P		Leucine-rich repeat protein kinase family protein	2.509	793	788	944	20.6619	19.5	20.8187		1372	1261	1199	26.1407	25.0667	25.7	0.000755335	1.26118
AT1G67000	S,		Protein kinase superfamily protein	2.83	22	24	33	0.508198	0.531426	0.645222		61	66	63	1.03592	1.16316	1.20452	0.00112046	2.02013
AT3G63260	O,K	ATMRK1	ATMRK1, Protein kinase superfamily protein	1.741	808	904	904	30.3396	32.2389	28.731		2366	2006	1958	64.965	57.4665	60.4824	0.00140105	2.00323
AT1G08590	S,P		Leucine-rich receptor-like protein kinase family protein	3.444	762	760	873	24.828	23.833	24.4691		862	885	780	20.8066	21.7081	20.7528	0.00152881	0.865137
AT4G19600	O,N	CYCT1;4	CYCT1;4, Cyclin family protein	2.039	408	458	478	13.081	13.9463	12.9716		739	666	664	17.3257	16.2907	17.5132	0.0019161	1.27828
AT2G34650	C,N	PID	ABR, PID, Protein kinase superfamily protein	1.722	74	71	78	2.80928	2.55997	2.50636		56	62	58	1.5546	1.79573	1.81138	0.00203333	0.655405
AT5G38280	S,C	PR5K	PR5K, PR5-like receptor kinase	2.316	436	427	496	12.3068	11.4472	11.8502		442	453	413	9.1232	9.75533	9.59018	0.00208494	0.799589
AT1G66980	M,P	SNC4	SNC4, suppressor of npr1-1 constitutive 4	3.561	23	16	13	0.422233	0.27897	0.202001		72	69	54	0.966549	0.966406	0.815525	0.00210242	3.04303
AT1G61950	O,Y	CPK19	CPK19, calcium-dependent protein kinase 19	1.661	57	46	65	2.24337	1.71948	2.16534		138	126	113	3.97167	3.78341	3.65868	0.00210985	1.8625
AT4G09570	O,C	CPK4	ATCPK4, CPK4, calcium-dependent protein kinase 4	1.7	559	591	720	21.4961	21.5848	23.435		1024	925	860	28.7948	27.1378	27.206	0.00286994	1.24991
AT2G45910	C,Y		U-box domain-containing protein kinase family protein	3.148	851	956	970	17.6722	18.8553	17.0498		2442	2082	1929	37.083	32.9859	32.9544	0.00292408	1.92289
AT5G48740	S,P		Leucine-rich repeat protein kinase family protein	2.872	82	86	94	1.86649	1.85919	1.81103		69	76	65	1.14849	1.31981	1.21715	0.00311283	0.665639
AT2G01820	S,		Leucine-rich repeat protein kinase family protein	3.065	1979	2088	2202	42.2097	42.297	39.7529		1909	2056	1709	29.7741	33.4561	29.9866	0.00312617	0.750178
AT5G14720	O,N		Protein kinase superfamily protein	2.843	1607	1607	1850	36.9518	35.0953	36.0061		1814	1831	1671	30.5017	32.1214	31.6093	0.003171	0.872092
AT3G13380	S,	BRL3	BRL3, BRI1-like 3	4.274	967	1042	1100	14.7907	15.1371	14.241		1120	1031	974	12.527	12.0311	12.2557	0.00328846	0.833482
AT5G03640	O,N		Protein kinase superfamily protein	2.781	152	130	116	3.57305	2.90237	2.30802		381	332	298	6.54919	5.95415	5.76276	0.00339456	2.07961
AT1G61860	O,Y		Protein kinase superfamily protein	1.392	59	62	78	2.77083	2.76543	3.10054		111	109	110	3.81195	3.90544	4.2498	0.0033998	1.38561
AT5G49470	O,N		PAS domain-containing protein tyrosine kinase family protein	3.113	578	589	693	12.138	11.7475	12.3179		671	669	628	10.304	10.7184	10.8492	0.00357816	0.880349
AT3G23750	S,P		Leucine-rich repeat protein kinase family protein	2.952	1413	1547	1779	31.2912	32.5375	33.3458		1701	1562	1371	27.5455	26.3905	24.9768	0.00359221	0.812073
AT3G45780	C,N	RPT1	JK224, NPH1, PHOT1, RPT1, phototropin 1	3.405	754	788	977	14.4761	14.3688	15.8767		660	669	626	9.26596	9.79922	9.88718	0.00364274	0.647393
AT5G40820	O,P	ATRAD3	ATATR, ATR, ATRAD3, Ataxia telangiectasia-mutated and RAD3-related	9.189	328	359	359	2.33754	2.42842	2.16513		327	314	266	1.70604	1.70534	1.5617	0.00383759	0.717504
AT1G14000	O,Y	VIK	VIK, VH1-interacting kinase	1.805	1281	1306	1594	46.4888	44.9897	48.9445		2178	2012	1841	57.7712	55.6521	54.9607	0.00383946	1.19912
AT3G23000	C,P	SnRK3.10	ATSR2, ATSRPK1, CIPK7, PKS7, SnRK3.10, CBL-interacting protein kinase 7	1.535	3419	3628	4217	145.609	146.747	152.012		3768	3257	3354	117.345	105.826	117.509	0.00426389	0.766663
AT5G67080	O,N	MAPKKK19	MAPKKK19, mitogen-activated protein kinase kinase kinase 19	1.035	18	24	20	1.13692	1.43973	1.06923		149	113	119	6.88192	5.44529	6.18332	0.00439786	5.07711
AT3G46420	S,P		Leucine-rich repeat protein kinase family protein	2.517	4	5	1	0.10389	0.123338	0.0219836		18	21	14	0.341863	0.41612	0.29913	0.00443167	4.24183
AT1G49580	O,C		Calcium-dependent protein kinase (CDPK) family protein	2.209	1140	1192	1253	33.737	33.5035	31.3861		1168	1234	1036	25.2761	27.8613	25.222	0.0044715	0.794507
AT5G60300	S,C	LecRK-I.9	Concanavalin A-like lectin protein kinase family protein	2.751	901	881	987	21.4107	19.8836	19.8522		903	887	780	15.6914	16.0811	15.2482	0.00452132	0.768984
AT5G51270	O,Y		U-box domain-containing protein kinase family protein	2.46	135	142	175	3.58753	3.58396	3.93627		245	259	218	4.76096	5.25106	4.76581	0.00494841	1.33041
AT5G01820	O,Y	SR1	ATCIPK14, ATSR1, CIPK14, SnRK3.15, SR1, serine/threonine protein kinase 1	1.808	1249	1434	1736	45.1607	49.2448	53.1292		2592	2268	2305	68.533	62.5644	68.5627	0.00495144	1.35331
AT4G24740	O,Y	FC2	AFC2, AME1, FC2, FUS3-complementing gene 2	1.617	695	705	877	28.0977	27.0701	30.0104		1586	1370	1471	46.8874	42.2565	48.9236	0.00530664	1.62093
AT3G09240	O,Y		Protein kinase protein with tetratricopeptide repeat domain	1.434	123	145	189	5.60729	6.27811	7.2928		339	281	260	11.3009	9.77327	9.75078	0.00545754	1.60729
AT1G79600	C,C		Protein kinase superfamily protein	2.49	662	665	806	17.3802	16.5818	17.9109		773	731	645	14.8403	14.642	13.9308	0.005492	0.836913
AT3G04690	S,P	ANX1	ANX1, Malectin/receptor-like protein kinase family protein	2.755	75	90	95	1.77966	2.02829	1.90802		148	153	125	2.56805	2.76982	2.44008	0.00577108	1.36074
AT5G49770	S,P		Leucine-rich repeat protein kinase family protein	3.032	462	544	494	9.96115	11.1399	9.01528		1190	1149	887	18.7621	18.9005	15.7329	0.00584966	1.77298
AT5G62710	S,P		Leucine-rich repeat protein kinase family protein	2.225	662	696	767	19.4502	19.4218	19.0742		771	767	667	16.5649	17.1928	16.1217	0.00665727	0.860788
AT3G24660	S,P	TMKL1	TMKL1, transmembrane kinase-like 1	2.282	667	643	757	19.1076	17.4947	18.3553		704	712	583	14.7476	15.5613	13.7394	0.00692732	0.801496
AT5G18525	O,N		protein serine/threonine kinases;protein tyrosine kinases;ATP binding;protein kinases	5.193	1001	1013	1201	12.6012	12.1116	12.7969		1178	1189	1076	10.844	11.4195	11.1432	0.0072565	0.890613
AT4G18700	O,C	WL4	ATWL4, CIPK12, SnRK3.9, WL4, CBL-interacting protein kinase 12	2.053	2036	2211	2336	64.8314	66.8667	62.9601		4999	4488	3846	116.401	109.03	100.748	0.00752807	1.67565
AT4G26890	C,N	MAPKKK16	MAPKKK16, mitogen-activated protein kinase kinase kinase 16	1.568	52	28	38	2.16797	1.10872	1.34097		148	131	123	4.5121	4.16685	4.21866	0.00792907	2.7931
AT1G70450	O,Y		Protein kinase superfamily protein	1.185	26	28	34	1.43434	1.46707	1.5876		51	55	53	2.06174	2.31487	2.40532	0.00827141	1.51079
AT5G01810	M,C	SNRK3.1	ATPK10, CIPK15, PKS3, SIP2, SNRK3.1, CBL-interacting protein kinase 15	2.238	1215	1150	1303	35.4906	31.9042	32.2156		2056	1767	1731	43.9164	39.3785	41.5961	0.00877671	1.25379
AT5G21326	M,C		Ca2+regulated serine-threonine protein kinase family protein	1.784	475	469	562	17.4059	16.3225	17.431		529	522	491	14.175	14.5935	14.8014	0.00890622	0.851649
AT2G20850	S,V	SRF1	SRF1, STRUBBELIG-receptor family 1	2.847	349	356	393	8.01373	7.76377	7.63812		402	346	325	6.74997	6.06137	6.13919	0.00917237	0.809312
AT3G44200	O,N	NEK6	ATNEK6, IBO1, NEK6, NIMA (never in mitosis, gene A)-related 6	3.328	1653	1686	2109	32.4703	31.4546	35.0651		1671	1625	1565	24.0025	24.353	25.2899	0.0092126	0.743968
AT5G18190	M,N		Protein kinase family protein	2.674	1223	1325	1531	29.8994	30.7655	31.6808		1552	1514	1333	27.7456	28.2388	26.8092	0.00955548	0.896562
AT4G21940	C,Y	CPK15	CPK15, calcium-dependent protein kinase 15	2.085	14	16	19	0.438954	0.476457	0.504231		16	12	13	0.366841	0.28705	0.335315	0.00959144	0.696799
AT5G61550	O,Y		U-box domain-containing protein kinase family protein	2.916	178	193	204	3.99052	4.10941	3.87101		951	842	658	15.5904	14.4015	12.1354	0.00975477	3.51913
AT4G31250	S,		Leucine-rich repeat protein kinase family protein	2.307	66	66	73	7.53093	6.89185	7.17349		175	163	123	13.8019	12.4984	11.5494	0.00980235	1.7526
AT5G65500	O,N		U-box domain-containing protein kinase family protein	2.376	21	18	20	0.577789	0.470366	0.465763		183	130	136	3.68187	2.72885	3.07828	0.00982045	6.26784
AT4G27290	S,P		S-locus lectin protein kinase family protein	2.352	79	77	115	2.19577	2.03265	2.70547		207	218	157	4.20723	4.62276	3.58986	0.0101473	1.79118
AT5G54380	S,C	THE1	THE1, protein kinase family protein	2.789	1167	1127	1449	27.3539	25.0891	28.7476		1237	1078	1042	21.2024	19.2776	20.0925	0.0104642	0.746053
AT4G32710	O,N	PERK14	Protein kinase superfamily protein	1.618	229	259	296	9.25238	9.93874	10.1227		261	265	257	7.71126	8.16864	8.5422	0.0105671	0.833127
AT1G51860	S,P		Leucine-rich repeat protein kinase family protein	2.673	642	759	817	15.7456	17.63	16.9321		1104	1134	973	19.7439	21.1591	19.5762	0.0105969	1.20218
AT2G43700	S,P		Concanavalin A-like lectin protein kinase family protein	3.207	46	38	54	0.937682	0.73569	0.931701		82	87	75	1.2223	1.35302	1.2577	0.0106916	1.47137
AT1G61440	S,V		S-locus lectin protein kinase family protein	2.379	4	3	4	0.109916	0.0822699	0.0930352		9	10	7	0.180847	0.212195	0.162841	0.0107291	1.94895
AT5G16000	S,P	NIK1	NIK1, NSP-interacting kinase 1	2.323	734	778	861	20.6559	20.7941	20.5086		684	756	634	14.0757	16.2314	14.6776	0.0116151	0.726045
AT1G27190	S,P		Leucine-rich repeat protein kinase family protein	2.169	1011	1020	1227	30.4711	29.1978	31.3016		1220	1204	1050	26.8883	27.6853	26.0343	0.0127823	0.886088
AT4G25160	C,C		U-box domain-containing protein kinase family protein	2.832	127	116	154	2.93162	2.54317	3.00891		1215	943	772	20.5091	16.6074	14.6602	0.0134255	6.10308
AT4G03390	S,P	SRF3	SRF3, STRUBBELIG-receptor family 3	3.25	1215	1256	1395	24.4393	23.9948	23.7505		1531	1411	1279	22.5193	21.6534	21.1642	0.0146543	0.905137
AT2G35890	O,N	CPK25	CPK25, calcium-dependent protein kinase 25	1.563	43	45	50	1.79848	1.78757	1.77008		87	76	69	2.66087	2.42514	2.37413	0.0148546	1.39282
AT3G53590	M,C		Leucine-rich repeat protein kinase family protein	2.352	13	11	10	0.361329	0.290379	0.235258		26	25	21	0.528444	0.530133	0.480173	0.0149516	1.73485
AT4G23650	C,C	CPK3	CDPK6, CPK3, calcium-dependent protein kinase 6	1.843	3688	3942	4488	130.816	132.801	134.744		4567	4551	4281	118.459	123.158	124.921	0.0149727	0.920116
AT2G17820	O,P	HK1	AHK1, ATHK1, HK1, histidine kinase 1	4.04	1456	1660	1393	23.5601	25.5115	19.0788		881	1186	930	10.4246	14.6415	12.3799	0.0153087	0.54946
AT5G03730	O,C	SIS1	AtCTR1, CTR1, SIS1, Protein kinase superfamily protein	3.115	1452	1526	1682	30.4723	30.4163	29.8779		1902	1843	1673	29.1888	29.5087	28.8837	0.0154505	0.964907
AT3G46400	S,P		Leucine-rich repeat protein kinase family protein	2.652	109	137	140	2.68689	3.20743	2.92103		115	76	100	2.07294	1.4293	2.02788	0.015719	0.627329
AT2G29000	S,P		Leucine-rich repeat protein kinase family protein	2.619	22	31	16	0.549141	0.734913	0.338039		102	82	59	1.86178	1.56157	1.21152	0.0159304	2.85734
AT3G08720	C,N	S6K2	ATPK19, ATPK2, ATS6K2, S6K2, serine/threonine protein kinase 2	2.078	548	440	816	17.2398	13.1467	21.7283		1475	1159	1138	33.932	27.8176	29.4518	0.0159319	1.75001
AT2G37710	S,P	RLK	RLK, receptor lectin kinase	2.287	314	320	349	8.97553	8.68748	8.44386		515	477	415	10.7648	10.4024	9.75882	0.0166155	1.18459
AT1G53510	O,N	MPK18	ATMPK18, MPK18, mitogen-activated protein kinase 18	2.38	1096	1101	1298	30.1044	28.7224	30.1772		1324	1252	1176	26.5934	26.2367	26.5733	0.0167107	0.892134
AT1G70460	C,N	RHS10	RHS10, root hair specific 10	2.732	436	532	526	10.4328	12.0904	10.6534		972	882	712	17.0234	16.1016	14.0157	0.0173677	1.4209
AT4G21390	S,C	B120	B120, S-locus lectin protein kinase family protein	2.762	428	403	489	10.1302	9.05923	9.79641		450	475	393	7.78847	8.57734	7.65216	0.01831	0.828611
AT4G24100	O,N		Protein kinase superfamily protein	2.782	935	987	1150	21.9711	22.0277	22.873		1226	1146	1026	21.0667	20.5452	19.8338	0.0185719	0.918858
AT1G79250	O,N	AGC1.7	AGC1.7, AGC kinase 1.7	1.964	22	38	32	0.732281	1.2013	0.901551		71	71	68	1.72815	1.80302	1.86201	0.0187061	1.90226
AT3G24190	C,Y		Protein kinase superfamily protein	2.646	739	795	982	18.2579	18.6547	20.5354		816	830	780	14.7422	15.6448	15.8533	0.01885	0.804909
AT1G53090	O,N	SPA4	SPA4, SPA1-related 4	2.993	294	295	402	6.42151	6.11963	7.43192		236	258	291	3.76937	4.29928	5.22879	0.0189644	0.665769
AT5G26110	O,Y		Protein kinase superfamily protein	1.261	319	365	386	16.5376	17.9716	16.9377		377	387	361	14.2919	15.3066	15.396	0.0190788	0.87458
AT3G07980	O,	MAPKKK6	MAP3KE2, MAPKKK6, mitogen-activated protein kinase kinase kinase 6	4.514	521	501	571	7.54524	6.89106	6.99933		604	559	491	6.4003	6.17636	5.84972	0.0195497	0.859615
AT5G63940	O,Y		Protein kinase protein with adenine nucleotide alpha hydrolases-like domain	2.526	1243	1334	1591	32.1688	32.7893	34.8513		1317	1479	1285	24.9239	29.2023	27.358	0.0196594	0.816399
AT2G32850	O,N		Protein kinase superfamily protein	2.525	1274	1405	1509	32.9841	34.5482	33.0681		1597	1597	1378	30.2348	31.5447	29.3497	0.0196691	0.905853
AT5G62310	O,N	IRE	IRE, AGC (cAMP-dependent, cGMP-dependent and protein kinase C) kinase family protein	3.557	184	213	277	3.38167	3.71797	4.30901		395	390	311	5.30856	5.46844	4.7021	0.0199955	1.35679
AT5G55090	O,N	MAPKKK15	MAPKKK15, mitogen-activated protein kinase kinase kinase 15	1.347	58	49	66	2.81486	2.2586	2.71118		136	101	120	4.82653	3.7397	4.79103	0.0200834	1.71585
AT2G41970	O,K		Protein kinase superfamily protein	1.525	224	228	310	9.60229	9.28271	11.248		446	414	394	13.9807	13.5398	13.8945	0.0210512	1.37441
AT5G08160	O,K	PK3	ATPK3, PK3, serine/threonine protein kinase 3	1.556	1438	1625	1765	60.4152	64.8416	62.7649		2192	2203	2102	67.3433	70.6135	72.6505	0.0211723	1.12012
AT1G73660	O,E		protein tyrosine kinase family protein	3.94	531	504	664	8.81039	7.94226	9.3251		502	482	464	6.09075	6.10145	6.3334	0.0214095	0.710399
AT5G63650	O,K	SRK2H	SNRK2-5, SNRK2.5, SRK2H, SNF1-related protein kinase 2.5	1.421	371	367	417	17.0678	16.0355	16.2377		654	654	689	22.0012	22.9544	26.076	0.0221339	1.43961
AT5G16590	S,	LRR1	LRR1, Leucine-rich repeat protein kinase family protein	2.272	1418	1493	1725	40.8004	40.8001	42.0109		1787	1574	1565	37.5993	34.5525	37.0443	0.0225272	0.883381
AT3G28040	S,P		Leucine-rich receptor-like protein kinase family protein	3.256	399	372	438	8.01097	7.09363	7.4434		344	418	323	5.05054	6.40287	5.33499	0.0231899	0.744562
AT1G69220	O,N	SIK1	SIK1, Protein kinase superfamily protein	2.772	1037	1141	1194	24.4558	25.5566	23.8338		1229	1254	1168	21.1944	22.5625	22.6603	0.0232506	0.899399
AT3G10660	C,C	CPK2	ATCPK2, CPK2, calmodulin-domain protein kinase cdpk isoform 2	2.142	561	602	725	17.1214	17.4497	18.7284		878	853	843	19.5947	19.8615	21.1653	0.0240469	1.13737
AT4G14350	O,N		AGC (cAMP-dependent, cGMP-dependent and protein kinase C) kinase family protein	2.581	1219	1314	1625	30.8754	31.6095	34.8375		1421	1428	1231	26.319	27.5945	25.6499	0.0243333	0.817524
AT5G58300	M,P		Leucine-rich repeat protein kinase family protein	2.474	1080	1087	1295	28.5638	27.2797	28.9635		1373	1277	1134	26.5298	25.7439	24.6507	0.0244844	0.907051
AT2G01950	M,C_M	VH1	BRL2, VH1, BRI1-like 2	3.641	2546	2362	2317	45.7124	40.2781	35.2117		1905	2239	1626	25.0114	30.6701	24.0168	0.0245525	0.657565
AT3G03940	C,N		Protein kinase family protein	2.862	1530	1734	1843	34.9477	37.6175	35.6318		1828	1910	1723	30.533	33.2848	32.3766	0.0245905	0.889068
AT2G01830	O,P	WOL1	AHK4, ATCRE1, CRE1, WOL, WOL1, CHASE domain containing histidine kinase protein	3.909	2349	2227	2841	39.2838	35.3724	40.2149		2574	2343	2415	31.4779	29.8944	33.2251	0.0248405	0.823509
AT4G29810	O,N	MKK2	ATMKK2, MK1, MKK2, MAP kinase kinase 2	1.508	690	760	815	29.9119	31.2912	29.9046		1025	980	959	32.4927	32.4121	34.2005	0.0251427	1.08778
AT1G73450	O,N		Protein kinase superfamily protein	3.721	303	284	372	5.91424	5.26202	6.08459		295	338	268	4.16131	5.00577	4.3014	0.0251649	0.780291
AT1G56145	S,P		Leucine-rich repeat transmembrane protein kinase	3.336	1257	1414	1466	24.6324	26.3168	24.3159		1508	1510	1224	21.6092	22.5753	19.732	0.0252546	0.849219
AT1G51620	O,M		Protein kinase superfamily protein	1.344	19	34	17	0.924168	1.57069	0.699892		74	65	61	2.63206	2.41211	2.44088	0.0254098	2.34292
AT1G74330	O,N		Protein kinase superfamily protein	2.193	202	211	252	6.02157	5.97384	6.35834		243	250	209	5.29701	5.6857	5.12534	0.0254193	0.877644
AT4G13000	O,Y		AGC (cAMP-dependent, cGMP-dependent and protein kinase C) kinase family protein	1.165	18	18	20	1.01005	0.959305	0.949917		107	77	65	4.39057	3.29646	3.00056	0.025441	3.66105
AT3G23310	O,N		AGC (cAMP-dependent, cGMP-dependent and protein kinase C) kinase family protein	2.487	612	589	761	16.0869	14.7045	16.9313		657	688	580	12.6285	13.7973	12.542	0.0260246	0.816549
AT1G79620	S,P		Leucine-rich repeat protein kinase family protein	3.118	418	383	498	8.76389	7.62663	8.83761		405	444	316	6.2093	7.10214	5.45037	0.0266848	0.743686
AT1G75820	S,S	FLO5	ATCLV1, CLV1, FAS3, FLO5, Leucine-rich receptor-like protein kinase family protein	3.431	1995	1871	2049	38.0118	33.8581	33.0448		1754	2015	1385	24.4384	29.2912	21.7092	0.0267536	0.719048
AT5G18700	O,N	RUK	EMB3013, RUK, Protein kinase family protein with ARM repeat domain	4.308	576	681	616	8.83169	9.95892	8.00192		556	609	448	6.23626	7.18949	5.82984	0.0268191	0.718692
AT3G24715	M,N		Protein kinase superfamily protein with octicosapeptide/Phox/Bem1p domain	3.354	184	200	274	3.58634	3.70235	4.52032		164	170	175	2.33746	2.52795	2.80602	0.0268587	0.649625
AT4G18130	O,Y	PHYE	PHYE, phytochrome E	3.648	436	420	481	7.85173	7.17199	7.32491		467	499	431	6.14775	6.84888	6.36649	0.0270861	0.866412
AT4G14580	O,C	SnRK3.3	CIPK4, SnRK3.3, CBL-interacting protein kinase 4	1.281	458	471	450	23.3729	22.8287	19.4377		1420	1081	919	52.9911	42.0881	38.5817	0.027308	2.03629
AT2G26980	M,Y	SnRK3.17	CIPK3, SnRK3.17, CBL-interacting protein kinase 3	2.445	1321	1296	1549	35.32	32.9106	35.0553		1420	1091	1256	27.7634	22.255	27.6265	0.0281445	0.751748
AT4G35310	O,Y	CPK5	ATCPK5, CPK5, calmodulin-domain protein kinase 5	2.263	2670	2671	3347	77.13	73.2823	81.8376		3153	2892	2793	66.6044	63.7377	66.3746	0.029079	0.847004
AT5G50860	O,N		Protein kinase superfamily protein	2.114	279	329	343	8.62772	9.66275	8.97782		337	315	306	7.62058	7.4317	7.78452	0.0296607	0.837486
AT5G18910	C,N		Protein kinase superfamily protein	1.725	36	23	30	1.3643	0.827844	0.962307		99	78	57	2.74353	2.25522	1.77706	0.029681	2.14801
AT4G30960	O,P	SNRK3.14	ATCIPK6, CIPK6, SIP3, SNRK3.14, SOS3-interacting protein 3	1.958	3170	2922	3517	105.838	92.6568	99.3897		4490	4634	4411	109.622	118.039	121.155	0.0301629	1.17097
AT3G08680	S,P		Leucine-rich repeat protein kinase family protein	2.648	1475	1558	1701	36.4142	36.5308	35.5441		1536	1702	1457	27.7292	32.0571	29.5908	0.0304961	0.823834
AT1G16440	C,N	RSH3	RSH3, root hair specific 3	1.566	105	107	131	4.38323	4.24231	4.62872		230	188	169	7.02101	5.98754	5.80377	0.0308922	1.41934
AT1G18160	O,C		Protein kinase superfamily protein	3.516	1588	1542	1872	29.5256	27.2299	29.4604		1963	1726	1562	26.6892	24.4836	23.8917	0.0315036	0.870657
AT3G03770	S,P		Leucine-rich repeat protein kinase family protein	2.899	186	228	236	4.19432	4.88311	4.50449		211	232	193	3.47935	3.99137	3.58034	0.0315841	0.81366
AT2G37050	S,P		Leucine-rich repeat protein kinase family protein	3.433	1472	1468	1725	28.0305	26.5499	27.8033		1547	1714	1411	21.5417	24.9012	22.1039	0.0315867	0.832043
AT1G66830	S,P		Leucine-rich repeat protein kinase family protein	2.177	32	36	48	0.960922	1.02672	1.22001		36	30	28	0.79051	0.687298	0.691695	0.0317789	0.676351
AT2G23300	S,P		Leucine-rich repeat protein kinase family protein	2.322	383	415	509	10.7828	11.0968	12.1293		625	650	548	12.8671	13.9616	12.6921	0.0319493	1.16207
AT2G25880	O,Y	AUR2	AtAUR2, AUR2, ataurora2	1.185	178	198	219	9.8197	10.3743	10.226		228	198	203	9.19772	8.33354	9.21283	0.0319649	0.879161
AT1G66150	S,P	TMK1	TMK1, transmembrane kinase 1	3.257	1379	1279	1648	27.6785	24.3816	27.9976		1510	1378	1260	22.1627	21.1015	20.805	0.0323978	0.800287
AT2G18790	C,N	PHYB	HY3, OOP1, PHYB, phytochrome B	3.996	2014	2386	2461	32.9481	37.0728	34.0775		2172	2493	2093	25.9835	31.1157	28.1682	0.032918	0.819104
AT4G04720	O,Y	CPK21	CPK21, calcium-dependent protein kinase 21	2.083	872	965	1073	27.3668	28.7639	28.5031		1140	1104	1007	26.1625	26.434	25.9989	0.033881	0.928652
AT1G77720	C,N	PPK1	PPK1, putative protein kinase 1	2.753	291	373	363	6.91009	8.41226	7.29595		280	346	221	4.862	6.26834	4.31719	0.0342357	0.682966
AT2G17700	O,Y	STY8	ACT-like protein tyrosine kinase family protein	2.189	374	351	445	11.1692	9.95569	11.2485		566	592	598	12.3604	13.4883	14.6917	0.0349802	1.25227
AT5G55560	O,Y		Protein kinase superfamily protein	1.242	145	121	150	7.63208	6.04886	6.68269		259	219	189	9.96877	8.79438	8.18381	0.0353828	1.32329
AT1G29230	C,C	WL1	ATCIPK18, ATWL1, CIPK18, SnRK3.20, WL1, CBL-interacting protein kinase 18	1.563	26	39	39	1.08745	1.54923	1.38066		72	60	50	2.2021	1.91459	1.72039	0.0355667	1.45297
AT4G20450	S,P		Leucine-rich repeat protein kinase family protein	2.697	122	156	127	2.95716	3.59132	2.60558		349	302	215	6.18597	5.58481	4.28719	0.0356334	1.75419
AT1G21210	S,C	WAK4	WAK4, wall associated kinase 4	2.588	235	235	189	5.93609	5.63785	4.04091		559	393	385	10.3255	7.57375	8.0004	0.0356807	1.65865
AT1G30270	C,C	SnRK3.23	ATCIPK23, CIPK23, LKS1, SnRK3.23, CBL-interacting protein kinase 23	2.235	2075	2241	2707	60.6928	62.255	67.0182		2653	2308	2376	56.7444	51.504	57.1721	0.0361045	0.87079
AT4G28490	S,P	RLK5	HAE, RLK5, Leucine-rich receptor-like protein kinase family protein	3.243	177	205	231	3.56799	3.92479	3.94137		194	186	207	2.85968	2.86054	3.43272	0.0363386	0.800493
AT5G65700	S,P	BAM1	BAM1, Leucine-rich receptor-like protein kinase family protein	3.595	4447	4350	4681	80.8658	75.1278	72.0479		4722	5034	4114	62.79	69.8388	61.5433	0.0365598	0.851477
AT3G52890	O,N	KIPK	KIPK, KCBP-interacting protein kinase	3.838	884	842	917	15.0572	13.6213	13.2204		866	973	783	10.7864	12.6442	10.9717	0.0372395	0.821077
AT3G45430	O,C		Concanavalin A-like lectin protein kinase family protein	2.025	46	53	69	1.48501	1.62503	1.88541		56	44	45	1.32198	1.0837	1.1951	0.0374034	0.720813
AT1G76360	C,C		Protein kinase superfamily protein	1.888	214	183	281	7.40983	6.0181	8.23542		429	346	331	10.8622	9.14022	9.42847	0.0384031	1.35856
AT1G73080	S,P	PEPR1	ATPEPR1, PEPR1, PEP1 receptor 1	3.552	1077	1007	1355	20.0741	17.7914	21.2913		1155	1135	959	15.6889	16.032	14.6796	0.0393317	0.784367
AT3G13670	M,N		Protein kinase family protein	2.637	1714	1936	2196	50.3059	54.1728	54.971		2156	2159	1925	46.419	48.1858	46.7991	0.0397263	0.886824
AT5G58140	C,N	PHOT2	NPL1, PHOT2, phototropin 2	6.501	175	182	252	7.51168	8.47137	7.26023		216	181	234	5.62529	6.82798	6.25399	0.0407765	0.804846
AT1G01450	O,N		Protein kinase superfamily protein	1.413	4	5	3	0.519359	0.611468	0.303816		8	11	9	0.730089	0.846549	0.908174	0.0408769	1.73201
AT2G20300	S,C	ALE2	ALE2, Protein kinase superfamily protein	3.162	876	845	915	18.1109	16.5922	16.0118		844	971	745	12.7598	15.3158	12.671	0.0408827	0.803444
AT5G10020	S,P		Leucine-rich receptor-like protein kinase family protein	3.693	1041	984	1153	18.4276	16.5434	17.2755		1123	1165	894	14.5366	15.7336	13.0189	0.0415066	0.828555
AT1G48490	C,C		Protein kinase superfamily protein	4.451	1574	1515	1879	23.1177	21.1332	23.3588		1939	1711	1493	20.8249	19.1723	18.0392	0.0419474	0.858405
AT5G19010	O,Y	MPK16	MPK16, mitogen-activated protein kinase 16	2.547	1613	1499	1878	41.4002	36.5412	40.7989		1721	1662	1568	32.301	32.545	33.108	0.0425178	0.824943
AT5G07660	O,Y	SMC6A	SMC6A, structural maintenance of chromosomes 6A	3.177	76	64	81	1.56384	1.25076	1.41075		62	70	69	0.932906	1.09891	1.16801	0.0434969	0.757294
AT1G29740	S,P		Leucine-rich repeat transmembrane protein kinase	3.237	62	65	48	1.25212	1.24675	0.820503		109	109	107	1.60971	1.67945	1.77769	0.0435563	1.52645
AT5G47760	O,C	PGLP2	ATPGLP2, ATPK5, PGLP2, PGLP2, 2-phosphoglycolate phosphatase 2	1.203	274	272	341	14.8896	14.0383	15.6845		430	410	375	17.087	16.9981	16.7641	0.043707	1.1398
AT1G71530	C,C		Protein kinase superfamily protein	2.964	6	4	8	1.11968	0.703416	1.59681		13	17	12	2.27418	2.33404	2.14517	0.0445237	1.97473
AT5G21222	O,		protein kinase family protein	3.01	194	170	179	4.21339	3.50665	3.29055		153	170	141	2.4299	2.81686	2.51923	0.0446212	0.70532
AT1G72300	O,P		Leucine-rich receptor-like protein kinase family protein	3.647	1544	1574	1534	27.6763	26.7966	23.274		1662	1564	1162	21.7851	21.3887	17.1351	0.0447673	0.775707
AT5G49660	S,P	XIP1	Leucine-rich repeat transmembrane protein kinase family protein	3.291	1164	1194	1268	23.1218	22.5261	21.3193		1107	1257	849	16.0799	19.0498	13.8738	0.0448619	0.731753
AT1G04210	O,N		Leucine-rich repeat protein kinase family protein	3.986	1257	1340	1581	20.6155	20.8726	21.9471		1277	1515	1201	15.315	18.9565	16.204	0.0452654	0.7957
AT2G38620	O,Y	CDKB1;2	CDKB1;2, cyclin-dependent kinase B1;2	1.5	186	187	200	8.10622	7.74035	7.37769		180	205	189	5.73647	6.81624	6.77619	0.0455189	0.832272
AT5G28080	O,N	WNK9	WNK9, Protein kinase superfamily protein	1.636	166	130	198	6.63317	4.93367	6.69674		138	100	142	4.03236	3.04859	4.66789	0.0456367	0.643293
AT4G23050	O,N		PAS domain-containing protein tyrosine kinase family protein	2.811	901	922	1076	20.9537	20.3648	21.1803		1142	1121	963	19.4209	19.8897	18.4239	0.0459784	0.923767
AT5G63610	O,C	HEN3	ATCDK8, CDKE;1, HEN3, cyclin-dependent kinase E;1	1.901	563	621	673	19.3608	20.2824	19.5891		722	728	631	18.1559	19.0999	17.851	0.0468297	0.930352
AT3G48190	O,N	PIG1	ATATM, ATM, ataxia-telangiectasia mutated	11.88	791	867	923	4.35268	4.53119	4.29899		909	969	890	3.65772	4.06808	4.02892	0.0476012	0.891667
AT4G36180	S,P		Leucine-rich receptor-like protein kinase family protein	3.678	1401	1563	1546	24.9014	26.385	23.2584		1394	1659	1234	18.1182	22.4966	18.0434	0.0479171	0.786886
AT1G23540	C,N	PERK12	AtPERK12, IGI1, Protein kinase superfamily protein	2.278	24	32	29	0.688738	0.87218	0.704411		67	54	42	1.406	1.18229	0.991541	0.04836	1.58027
AT2G40730	O,C	CTEXP	Protein kinase family protein with ARM repeat domain	2.87	1579	1697	1906	35.9664	36.7122	36.7471		1943	2007	1802	32.3634	34.8777	33.7667	0.0485737	0.923073
AT5G01920	C,C	STN8	STN8, Protein kinase superfamily protein	3.489	373	325	350	10.979	9.31445	9.05686		359	391	278	7.70112	8.25573	6.94993	0.0489788	0.780461
AT2G20050	O,C		protein serine/threonine phosphatases;protein kinases;catalytics;cAMP-dependent protein kinase regulators;ATP binding;protein serine/threonine phosphatases	3.887	851	794	1104	14.3124	12.6828	15.7158		849	900	778	10.4413	11.5481	10.7642	0.0492935	0.766866
AT1G75640	S,Y		Leucine-rich receptor-like protein kinase family protein	3.586	378	307	339	6.89094	5.31543	5.23084		265	299	240	3.53264	4.15856	3.59929	0.0494205	0.647494
AT3G58760	M,C		Integrin-linked protein kinase family	1.646	380	422	476	15.0921	15.9182	16.0014		589	561	497	17.106	16.9987	16.2384	0.0496938	1.07086
AT1G51870	S,C		protein kinase family protein	2.514	61	86	37	1.59098	2.12394	0.815374		143	197	122	2.71916	3.90826	2.60982	0.0499797	2.03899

## Sheet: 35 PP genes by Pi
Locus	Subcellular localization	Alias	Annotation	cDNA length (Kbp)	#uniqE1	#uniqE2	#uniqE3	RPKM E1	RPKME2	RPKME3		#uniqP1	#uniqP2	#uniqP3	RPKM P1	RPKMP2	RPKMP3	P (t-test)	Pi/E
AT1G05000	O,Y	PFA-DSP1	Phosphotyrosine protein phosphatases superfamily protein	1.2	300	356	427	16.3432	18.4195	19.6892		2078	1950	1778	82.7804	81.0468	79.683	1.26261e-06	4.47202
AT2G16430	M,V	PAP10	ATPAP10, PAP10, purple acid phosphatase 10	1.645	534	609	774	21.2213	22.9859	26.0349		1918	1650	1581	55.7373	50.0265	51.687	0.00023339	2.24154
AT2G32960	O,Y	PFA-DSP2	Phosphotyrosine protein phosphatases superfamily protein	1.239	231	370	262	12.1881	18.5413	11.7007		1844	1586	1374	71.1464	63.8432	59.6391	0.000521564	4.58704
AT3G52180	S,C	PAP20	ATPTPKIS1, ATSEX4, DSP4, SEX4, dual specificity protein phosphatase (DsPTP1) family protein	1.775	130	115	138	4.78786	4.02262	4.30192		291	262	244	7.83715	7.36182	7.39276	0.000596664	1.72293
AT3G17790	C,Y		ATACP5, ATPAP17, PAP17, purple acid phosphatase 17	1.434	141	166	221	6.45402	7.20586	8.61782		6786	5888	5688	226.401	205.038	213.658	0.000800357	28.957
AT5G53140	O,Y	PPX2	Protein phosphatase 2C family protein	1.971	3103	3307	3855	102.918	104.174	108.223		3534	3453	3077	85.7123	87.3761	83.9569	0.00121373	0.815202
AT2G27190	S,Y	PAP12	ATPAP1, ATPAP12, PAP1, PAP12, purple acid phosphatase 12	1.768	741	835	948	27.3989	29.3234	29.6693		4968	4107	4025	134.327	115.858	122.433	0.00279424	4.31312
AT5G10740	O,Y	SSP5	Protein phosphatase 2C family protein	1.537	330	346	443	14.0358	13.9769	15.9482		829	692	655	25.7836	22.4551	22.9183	0.00348764	1.61864
AT1G49580	O,C		Calcium-dependent protein kinase (CDPK) family protein	2.209	1140	1192	1253	33.737	33.5035	31.3861		1168	1234	1036	25.2761	27.8613	25.222	0.0044715	0.794507
AT4G23000	S,V	PAP24	Calcineurin-like metallo-phosphoesterase superfamily protein	3.84	84	83	96	1.43003	1.34201	1.38332		1309	1032	919	16.2957	13.4039	12.8706	0.00680878	10.2446
AT4G03960	C,C		Phosphotyrosine protein phosphatases superfamily protein	0.953	97	96	117	6.65389	6.25444	6.7932		1240	924	1089	62.2003	48.3572	61.454	0.00768704	8.73087
AT1G13750	S,V		Purple acid phosphatases superfamily protein	2.082	203	243	326	6.374	7.24662	8.664		1746	1262	1329	40.0892	30.2316	34.3289	0.00799768	4.69605
AT3G09400	O,C	PLL3	PLL3, pol-like 3	2.264	8	11	8	0.230999	0.301666	0.195522		397	360	259	8.38258	7.93065	6.15232	0.00860339	30.8513
AT1G48120	O,N		hydrolases;protein serine/threonine phosphatases	4.346	260	300	318	3.91093	4.2859	4.04873		288	311	261	3.16786	3.56905	3.22973	0.0106089	0.813899
AT5G24270	O,M		ATSOS3, CBL4, SOS3, Calcium-binding EF-hand family protein	1.233	222	260	276	11.7703	13.0924	12.3859		409	352	356	15.8571	14.2384	15.5275	0.012715	1.22483
AT2G01880	S,C	PAP7	ATPAP7, PAP7, purple acid phosphatase 7	1.192	281	295	430	15.4109	15.3658	19.9606		1618	1126	1175	64.8882	47.1134	53.0123	0.0128847	3.25232
AT3G06270	O,Y		Protein phosphatase 2C family protein	1.82	210	222	266	7.54301	7.57341	8.08708		254	256	217	6.67153	7.01538	6.41215	0.014071	0.866208
AT3G52820	O,C		ATPAP22, PAP22, purple acid phosphatase 22	1.636	85	66	133	3.39651	2.50479	4.49832		564	358	408	16.4801	10.914	13.412	0.0156455	3.9238
AT4G16580	O,Y	SSP4b	Protein phosphatase 2C family protein	1.854	358	358	427	12.6232	11.989	12.7438		542	498	467	13.975	13.3968	13.5464	0.0178425	1.09536
AT1G10430	O,Y	PP2A-2	PP2A-2, protein phosphatase 2A-2	1.344	490	533	595	23.8338	24.6228	24.4962		771	714	712	27.4232	26.4961	28.4902	0.0193749	1.12963
AT2G42810	O,P	PP5.2	PAPP5, PP5, PP5.2, protein phosphatase 5.2	2.212	1104	1207	1264	32.6273	33.8791	31.6187		1137	1274	1102	24.5719	28.7254	26.7924	0.0204529	0.816201
AT5G58003	S,C	PAP29	CPL4, C-terminal domain phosphatase-like 4	1.555	222	235	245	9.33296	9.38312	8.71801		321	327	294	9.8682	10.4882	10.1679	0.0221031	1.11264
AT5G56610	O,N	CPL4	Phosphotyrosine protein phosphatases superfamily protein	0.916	169	182	227	12.0611	12.3363	13.7124		298	276	266	15.5519	15.0278	15.6171	0.0234156	1.2122
AT2G01830	O,P	WOL1	AHK4, ATCRE1, CRE1, WOL, WOL1, CHASE domain containing histidine kinase protein	3.909	2349	2227	2841	39.2838	35.3724	40.2149		2574	2343	2415	31.4779	29.8944	33.2251	0.0248405	0.823509
AT1G08420	O,C	BSL2	BSL2, BRI1 suppressor 1 (BSU1)-like 2	4.035	1458	1552	1583	23.6217	23.8813	21.708		1725	1640	1436	20.4366	20.2714	19.1393	0.0254857	0.864708
AT1G79630	O,C		Protein phosphatase 2C family protein	2.257	502	478	575	14.5401	13.1494	14.0967		599	523	512	12.687	11.5572	12.1998	0.0295563	0.872153
AT2G18130	S,N	PAP11	ATPAP11, PAP11, purple acid phosphatase 11	1.326	0	0	0	0	0	0		8	8	4	0.28841	0.300905	0.16223	0.029863	#DIV/0!
AT3G19420	C,N		ATPEN2, PEN2, PTEN 2	2.338	1726	1796	2231	48.2606	47.6949	52.8003		1992	2101	1869	40.7294	44.8192	42.9913	0.0321958	0.8641
AT2G35350	C,C	PLL1	PLL1, poltergeist like 1	2.673	303	351	364	7.41038	8.15301	7.53501		296	335	331	5.29366	6.2507	6.65954	0.0360878	0.788102
AT5G50400	C,Y		ATPAP27, PAP27, purple acid phosphatase 27	2.074	1029	1001	1206	32.4342	29.9665	32.1751		1495	1586	1508	34.4585	38.1397	39.1028	0.0363176	1.18107
AT1G73820	M,C		Ssu72-like family protein	0.863	140	151	171	10.6051	10.8637	10.9639		229	204	210	12.6849	11.7897	13.0865	0.0386015	1.15813
AT2G33540	O,C	CPL3	ATCPL3, CPL3, C-terminal domain phosphatase-like 3	4.302	623	651	671	9.46704	9.39551	8.63046		665	721	551	7.38949	8.35887	6.88805	0.0429077	0.823351
AT1G67820	C,C		Protein phosphatase 2C family protein	1.447	94	91	98	4.24674	3.90466	3.74748		197	145	155	6.5082	4.99784	5.76074	0.0429979	1.45113
AT5G02400	M,M	CDC25	PLL2, pol-like 2	2.025	307	300	394	9.91083	9.19827	10.766		609	493	450	14.3766	12.1424	11.951	0.0454958	1.28769
