# Supplementary material for: Genome-wide co-expression analysis predicts protein kinases as important regulators of phosphate deficiency-induced root hair remodeling in Arabidopsis
Source: BMC Genomics. 2013 Apr 1;14:210. doi: 10.1186/1471-2164-14-210 (PMC3636113; doi:10.1186/1471-2164-14-210)
Supplement: Additional file 11 — GO enrichment analysis 205 protein kinase and phosphatase genes upon Pi deficiency in Arabidopsis roots. [file 1471-2164-14-210-S11.xlsx]

## Sheet: 173 plus 35 topgo
Term Name	GOID	Term Type	elim(P<0.01)
protein phosphorylation	GO:0006468	Biological process	3.55e-152
transmembrane receptor protein tyrosine kinase signaling pathway	GO:0007169	Biological process	3.13e-27
N-terminal protein myristoylation	GO:0006499	Biological process	2.89e-12
protein dephosphorylation	GO:0006470	Biological process	3.26e-09
protein autophosphorylation	GO:0046777	Biological process	9.03e-06
telomere maintenance in response to DNA damage	GO:0043247	Biological process	3.7e-05
negative regulation of anion channel activity by blue light	GO:0010362	Biological process	3.7e-05
brassinosteroid mediated signaling pathway	GO:0009742	Biological process	5.41e-05
phototropism	GO:0009638	Biological process	6.12e-05
regulation of telomere maintenance	GO:0032204	Biological process	0.000111
dephosphorylation	GO:0016311	Biological process	0.000143
stomatal movement	GO:0010118	Biological process	0.000269
protein ubiquitination	GO:0016567	Biological process	0.000517
auxin mediated signaling pathway	GO:0009734	Biological process	0.000974
recognition of pollen	GO:0048544	Biological process	0.00106674
response to gamma radiation	GO:0010332	Biological process	0.00161392
chloroplast relocation	GO:0009902	Biological process	0.00161392
unidimensional cell growth	GO:0009826	Biological process	0.00168084
abscisic acid mediated signaling pathway	GO:0009738	Biological process	0.00177342
red or far-red light signaling pathway	GO:0010017	Biological process	0.00201089
cell differentiation	GO:0030154	Biological process	0.00221097
signal transduction	GO:0007165	Biological process	0.00259625
multicellular organismal process	GO:0032501	Biological process	0.00407247
regulation of meristem structural organization	GO:0009934	Biological process	0.00531393
response to low fluence red light stimulus	GO:0010202	Biological process	0.00610083
regulation of stem cell division	GO:2000035	Biological process	0.00610083
signal complex assembly	GO:0007172	Biological process	0.00610083
protoderm histogenesis	GO:0010068	Biological process	0.00610083
transpiration	GO:0010148	Biological process	0.00610083
focal adhesion assembly	GO:0048041	Biological process	0.00610083
cell cycle	GO:0007049	Biological process	0.00613044
regulation of signal transduction	GO:0009966	Biological process	0.00637258
leaf vascular tissue pattern formation	GO:0010305	Biological process	0.00654638
response to osmotic stress	GO:0006970	Biological process	0.00658445
regulation of cell communication	GO:0010646	Biological process	0.00740422
protein serine/threonine kinase activity	GO:0004674	molecular Function	2.78e-117
ATP binding	GO:0005524	molecular Function	9.14e-81
protein serine/threonine phosphatase activity	GO:0004722	molecular Function	8.87e-26
kinase activity	GO:0016301	molecular Function	8.61e-19
protein serine/threonine/tyrosine kinase activity	GO:0004712	molecular Function	1.34e-15
protein kinase activity	GO:0004672	molecular Function	4.78e-14
calmodulin-dependent protein kinase activity	GO:0004683	molecular Function	3.42e-11
acid phosphatase activity	GO:0003993	molecular Function	2.46e-10
protein histidine kinase activity	GO:0004673	molecular Function	6.46e-08
phosphoprotein phosphatase activity	GO:0004721	molecular Function	1.16e-07
transmembrane receptor protein serine/threonine kinase activity	GO:0004675	molecular Function	6.41e-07
protein tyrosine phosphatase activity	GO:0004725	molecular Function	9.65e-05
protein tyrosine/serine/threonine phosphatase activity	GO:0008138	molecular Function	0.000118
G-protein coupled photoreceptor activity	GO:0008020	molecular Function	0.00022
osmosensor activity	GO:0005034	molecular Function	0.00022
calcium ion binding	GO:0005509	molecular Function	0.000342
blue light photoreceptor activity	GO:0009882	molecular Function	0.000366
MAP kinase kinase kinase activity	GO:0004709	molecular Function	0.000366
calcium-dependent protein serine/threonine phosphatase activity	GO:0004723	molecular Function	0.00129634
sugar binding	GO:0005529	molecular Function	0.0051394
protein tyrosine kinase activity	GO:0004713	molecular Function	0.00531393
cytokine binding	GO:0019955	molecular Function	0.00610083
cAMP-dependent protein kinase regulator activity	GO:0008603	molecular Function	0.00610083
MAP kinase activity	GO:0004707	molecular Function	0.00720658
FMN binding	GO:0010181	molecular Function	0.00935863
plasma membrane	GO:0005886	subcellular localiztion	1.38e-23
ubiquitin ligase complex	GO:0000151	subcellular localiztion	0.000404
cell surface	GO:0009986	subcellular localiztion	0.00276393
endoplasmic reticulum membrane	GO:0005789	subcellular localiztion	0.00539567
plant-type cell wall	GO:0009505	subcellular localiztion	0.00550341
calcineurin complex	GO:0005955	subcellular localiztion	0.00610083
