# Supplementary material for: Genome-wide co-expression analysis predicts protein kinases as important regulators of phosphate deficiency-induced root hair remodeling in Arabidopsis
Source: BMC Genomics. 2013 Apr 1;14:210. doi: 10.1186/1471-2164-14-210 (PMC3636113; doi:10.1186/1471-2164-14-210)
Supplement: Additional file 12 — Digital expression information of the 29 purple acid phosphatase genes in Arabidopsis roots. [file 1471-2164-14-210-S12.xls]

## Sheet: 29 PAPs
Locus	Subcellular localization	Alias	Annotation	cDNA length (Kbp)	#uniqE1	#uniqE2	#uniqE3	RPKM E1	RPKME2	RPKME3		#uniqP1	#uniqP2	#uniqP3	RPKM P1	RPKMP2	RPKMP3	P (t-test)	Pi/E
AT1G13750	S,V	ATPAP1	Purple acid phosphatases superfamily protein	2.082	203	243	326	6.374	7.24662	8.664		1746	1262	1329	40.0892	30.2316	34.3289	0.00799768	4.69605
AT1G13900	S,P	ATPAP2	Purple acid phosphatases superfamily protein	2.346	716	741	856	19.9518	19.611	20.1896		1018	950	881	20.7436	20.1966	20.1959	0.136855	1.02316
AT1G14700	S,	PAP3	ATPAP3, PAP3, purple acid phosphatase 3	1.249	39	23	19	2.04126	1.14334	0.84173		31	29	27	1.18649	1.15803	1.16256	0.678361	0.871035
AT1G25230	S,S	AtPAP4	Calcineurin-like metallo-phosphoesterase superfamily protein	1.111	560	437	619	32.9512	24.4218	30.8289		686	434	528	29.5171	19.4831	25.5585	0.307656	0.845319
AT1G52940	O,N	PAP5	ATPAP5, PAP5, purple acid phosphatase 5	1.2	0	0	0	0	0	0		0	0	0	0	0	0	#DIV/0!	#DIV/0!
AT1G56360	S,V	PAP6	ATPAP6, PAP6, purple acid phosphatase 6	1.401	1	0	0	0.0466615	0	0		12	6	3	0.409455	0.213597	0.115159	0.112358	15.8206
AT2G01880	S,C	PAP7	ATPAP7, PAP7, purple acid phosphatase 7	1.192	281	295	430	15.4109	15.3658	19.9606		1618	1126	1175	64.8882	47.1134	53.0123	0.0128847	3.25232
AT2G01890	S,V	PAP8	ATPAP8, PAP8, purple acid phosphatase 8	1.265	906	965	1199	46.8203	47.3638	52.4458		2046	1577	1458	77.3176	62.1761	61.9844	0.0562506	1.37406
AT2G03450	S,V	PAP9	ATPAP9, PAP9, purple acid phosphatase 9	2.194	391	447	478	11.6503	12.6497	12.0552		582	570	472	12.6809	12.9575	11.5697	0.61321	1.02346
AT2G16430	M,V	PAP10	ATPAP10, PAP10, purple acid phosphatase 10	1.645	534	609	774	21.2213	22.9859	26.0349		1918	1650	1581	55.7373	50.0265	51.687	0.00023339	2.24154
AT2G18130	S,N	PAP11	ATPAP11, PAP11, purple acid phosphatase 11	1.326	0	0	0	0	0	0		8	8	4	0.28841	0.300905	0.16223	0.029863	#DIV/0!
AT2G27190	S,Y	PAP12	ATPAP1, ATPAP12, PAP1, PAP12, purple acid phosphatase 12	1.768	741	835	948	27.3989	29.3234	29.6693		4968	4107	4025	134.327	115.858	122.433	0.00279424	4.31312
AT2G32770		AtPAP13	ATPAP1, ATPAP12, PAP1, PAP12, purple acid phosphatase 12	2.191	2	4	5	0.0596739	0.113352	0.126273		2	2	2	0.0436366	0.0455271	0.0490911	0.118179	0.46193
AT2G46880	S,E	PAP14	ATPAP14, PAP14, purple acid phosphatase 14	1.649	0	0	0	0	0	0		25	8	6	0.724741	0.241965	0.19568	0.149129	#DIV/0!
AT3G07130	S,V	PAP15	ATPAP15, PAP15, purple acid phosphatase 15	1.676	782	892	896	30.5021	33.0446	29.5812		949	1030	889	27.068	30.6511	28.5261	0.193119	0.926094
AT3G10150	S,C	PAP16	ATPAP16, PAP16, purple acid phosphatase 16	1.244	2	1	2	0.105101	0.0499102	0.0889593		3	1	0	0.115283	0.0400924	0	0.490985	0.636861
AT3G17790	C,Y		ATACP5, ATPAP17, PAP17, purple acid phosphatase 17	1.434	141	166	221	6.45402	7.20586	8.61782		6786	5888	5688	226.401	205.038	213.658	0.000800357	28.957
AT3G20500	M,N		ATPAP18, PAP18, purple acid phosphatase 18	1.507	408	443	537	17.6988	18.2516	19.7171		525	503	490	16.6536	16.647	17.4863	0.0970034	0.912329
AT3G46120	O,Y	TOPP5	ATPAP19, PAP19, purple acid phosphatase 19	1.167	0	0	0	0	0	0		0	0	0	0	0	0	#DIV/0!	#DIV/0!
AT3G52780	S,C	PAP21	ATPAP20, PAP20, Purple acid phosphatases superfamily protein	1.486	41	53	85	1.80369	2.21446	3.16506		81	43	86	2.60573	1.44322	3.1124	0.991452	0.996957
AT3G52810	S,S	PAP22	ATPAP21, PAP21, purple acid phosphatase 21	1.535	0	0	0	0	0	0		0	1	0	0	0.0324918	0	0.42265	#DIV/0!
AT3G52820	O,C		ATPAP22, PAP22, purple acid phosphatase 22	1.636	85	66	133	3.39651	2.50479	4.49832		564	358	408	16.4801	10.914	13.412	0.0156455	3.9238
AT4G13700	M,C		ATPAP23, PAP23, purple acid phosphatase 23	1.377	0	0	0	0	0	0		52	14	20	1.80523	0.50708	0.781109	0.12076	#DIV/0!
AT4G24890	O,Y	PPX1	ATPAP24, PAP24, purple acid phosphatase 24	1.888	6	11	9	0.207752	0.361743	0.263768		95	42	56	2.40539	1.10951	1.59515	0.0617391	6.13256
AT4G36350	O,N		ATPAP25, PAP25, purple acid phosphatase 25	1.401	0	0	2	0	0	0.0789903		11	2	2	0.375334	0.0711991	0.0767728	0.275709	6.62494
AT5G34850	O,C	TOPP6	ATPAP26, PAP26, purple acid phosphatase 26	2.03	5350	5881	6832	172.288	179.873	186.223		7782	7326	6078	183.256	179.992	161.02	0.596023	0.973782
AT5G50400	C,Y		ATPAP27, PAP27, purple acid phosphatase 27	2.074	1029	1001	1206	32.4342	29.9665	32.1751		1495	1586	1508	34.4585	38.1397	39.1028	0.0363176	1.18107
AT5G57140	C,N	SAG113	ATPAP28, PAP28, purple acid phosphatase 28	1.24	90	115	119	4.7448	5.75819	5.31015		146	137	114	5.62852	5.51038	4.94423	0.816737	1.01707
AT5G63140	C,C		ATPAP29, PAP29, PAP29, purple acid phosphatase 29	1.471	39	28	41	1.7332	1.18183	1.54224		50	57	41	1.62488	1.93261	1.49895	0.391157	1.13442

## Sheet: Title page 
Protein subcellular localization was predicted by the TargetP (left,http://www.cbs.dtu.dk/services/TargetP/) and WoLF PSORT (right,http://wolfpsort.org) programs, respecitvely. Letters C indicates Chloroplast, M indicates Mitochondria, N indicates Nuclear, O indicates others, P indicates Plasma membrane, S indicates Secretory pathway, Y indicates Cytosolic and V indicates Vacuole, respectively. #…
