# Supplementary material for: Genome-wide co-expression analysis predicts protein kinases as important regulators of phosphate deficiency-induced root hair remodeling in Arabidopsis
Source: BMC Genomics. 2013 Apr 1;14:210. doi: 10.1186/1471-2164-14-210 (PMC3636113; doi:10.1186/1471-2164-14-210)
Supplement: Additional file 14 — Genes comprising the PK/PP co-expression network in Arabidopsis roots. [file 1471-2164-14-210-S14.xls]

## Sheet: gene lists
AT1G01450
AT1G08420
AT1G08590
AT1G16440
AT1G21210
AT1G23540
AT1G29230
AT1G30270
AT1G48490
AT1G53090
AT1G56145
AT1G61440
AT1G61860
AT1G66150
AT1G66980
AT1G70460
AT1G73080
AT1G73450
AT1G79250
AT1G79600
AT2G01950
AT2G18130
AT2G20050
AT2G29000
AT2G35890
AT2G38620
AT2G41970
AT3G03770
AT3G04690
AT3G05840
AT3G08720
AT3G13380
AT3G19420
AT3G23750
AT3G24190
AT3G24715
AT3G28040
AT3G45780
AT3G52180
AT3G52890
AT4G13000
AT4G14580
AT4G19600
AT4G21390
AT4G23650
AT4G24740
AT4G25160
AT4G31250
AT4G35310
AT4G36180
AT5G01920
AT5G08160
AT5G18910
AT5G24270
AT5G38280
AT5G49770
AT5G51270
AT5G54380
AT5G55560
AT5G58140
AT5G58300
AT5G61550
AT5G62310
AT5G63940
AT5G65700
