# Supplementary material for: Genome-wide co-expression analysis predicts protein kinases as important regulators of phosphate deficiency-induced root hair remodeling in Arabidopsis
Source: BMC Genomics. 2013 Apr 1;14:210. doi: 10.1186/1471-2164-14-210 (PMC3636113; doi:10.1186/1471-2164-14-210)
Supplement: Additional file 15 — GO enrichment analysis of 65 PK and PP genes involved in Co-expression network. [file 1471-2164-14-210-S15.xls]

## Sheet: 65 genes for coexpression
Term Name	GOID	Term Type	elim(P<0.01)
protein phosphorylation	GO:0006468	Biological process	1.31874e-53
transmembrane receptor protein tyrosine kinase signaling pathway	GO:0007169	Biological process	3.90334e-12
negative regulation of anion channel activity by blue light	GO:0010362	Biological process	3.68448e-06
protein autophosphorylation	GO:0046777	Biological process	1.03628e-05
unidimensional cell growth	GO:0009826	Biological process	4.93831e-05
chloroplast relocation	GO:0009902	Biological process	0.000164152
N-terminal protein myristoylation	GO:0006499	Biological process	0.000187514
protein dephosphorylation	GO:0006470	Biological process	0.000218494
phototropism	GO:0009638	Biological process	0.000283465
stomatal movement	GO:0010118	Biological process	0.000755591
protein ubiquitination	GO:0016567	Biological process	0.00118789
regulation of stomatal movement	GO:0010119	Biological process	0.00154769
recognition of pollen	GO:0048544	Biological process	0.00187156
brassinosteroid mediated signaling pathway	GO:0009742	Biological process	0.00198606
regulation of developmental growth	GO:0048638	Biological process	0.0031612
cell morphogenesis involved in differentiation	GO:0000904	Biological process	0.00328846
hypotonic salinity response	GO:0042539	Biological process	0.00386513
microsporocyte differentiation	GO:0010480	Biological process	0.00386513
regulation of anatomical structure morphogenesis	GO:0022603	Biological process	0.00408632
meristem structural organization	GO:0009933	Biological process	0.00530479
positive regulation of translation	GO:0045727	Biological process	0.00579218
potassium ion import	GO:0010107	Biological process	0.00579218
phloem transport	GO:0010233	Biological process	0.00579218
regulation of proton transport	GO:0010155	Biological process	0.00579218
regulation of anion channel activity	GO:0010359	Biological process	0.00771556
photosystem II stabilization	GO:0042549	Biological process	0.00963527
cellular potassium ion homeostasis	GO:0030007	Biological process	0.00963527
protein serine/threonine kinase activity	GO:0004674	molecular Function	5.9509e-47
ATP binding	GO:0005524	molecular Function	7.02017e-34
protein kinase activity	GO:0004672	molecular Function	7.29656e-12
transmembrane receptor protein serine/threonine kinase activity	GO:0004675	molecular Function	1.50103e-06
blue light photoreceptor activity	GO:0009882	molecular Function	3.67068e-05
calmodulin-dependent protein kinase activity	GO:0004683	molecular Function	4.32574e-05
protein serine/threonine phosphatase activity	GO:0004722	molecular Function	0.00024877
kinase activity	GO:0016301	molecular Function	0.000259812
protein tyrosine/serine/threonine phosphatase activity	GO:0008138	molecular Function	0.000434469
FMN binding	GO:0010181	molecular Function	0.000989353
cAMP-dependent protein kinase regulator activity	GO:0008603	molecular Function	0.00193441
sugar binding	GO:0005529	molecular Function	0.00549087
calcium ion binding	GO:0005509	molecular Function	0.00811501
cyclin binding	GO:0030332	molecular Function	0.00963527
plasma membrane	GO:0005886	subcellular localiztion	5.81265e-11
ubiquitin ligase complex	GO:0000151	subcellular localiztion	0.000856037
calcineurin complex	GO:0005955	subcellular localiztion	0.00193441
cyclin-dependent protein kinase holoenzyme complex	GO:0000307	subcellular localiztion	0.00386513
internal side of plasma membrane	GO:0009898	subcellular localiztion	0.00817566
