# Supplementary material for: Genome-wide co-expression analysis predicts protein kinases as important regulators of phosphate deficiency-induced root hair remodeling in Arabidopsis
Source: BMC Genomics. 2013 Apr 1;14:210. doi: 10.1186/1471-2164-14-210 (PMC3636113; doi:10.1186/1471-2164-14-210)
Supplement: Additional file 16 — GO enrichment analysis of the 22 genes comprising the co-expression network PKPP1. [file 1471-2164-14-210-S16.xls]

## Sheet: 22 PKPP1 topGO
Term Name	GOID	Term Type	elim(P<0.01)
protein phosphorylation	GO:0006468	Biological process	6.69663e-23
protein ubiquitination	GO:0016567	Biological process	4.62581e-05
pollen tube growth	GO:0009860	Biological process	0.00125366
protein serine/threonine kinase activity	GO:0004674	molecular Function	4.91198e-21
ATP binding	GO:0005524	molecular Function	3.19388e-16
kinase activity	GO:0016301	molecular Function	0.000205088
ubiquitin-protein ligase activity	GO:0004842	molecular Function	0.000720842
protein kinase activity	GO:0004672	molecular Function	0.00782166
ubiquitin ligase complex	GO:0000151	subcellular localiztion	0.000378656
pollen tube tip	GO:0090404	subcellular localiztion	0.0058778
apical plasma membrane	GO:0016324	subcellular localiztion	0.00912897
