# Supplementary material for: Genome-wide co-expression analysis predicts protein kinases as important regulators of phosphate deficiency-induced root hair remodeling in Arabidopsis
Source: BMC Genomics. 2013 Apr 1;14:210. doi: 10.1186/1471-2164-14-210 (PMC3636113; doi:10.1186/1471-2164-14-210)
Supplement: Additional file 17 — Protein-protein interaction pairs and statistics of edge enrichment for the co-expression network REPKPP1. [file 1471-2164-14-210-S17.xlsx]

## Sheet: interaction pairs
ID	edgebetweenness
AT1G16440 (pp) AT2G41970	966.057
AT3G46760 (pp) AT1G16440	838.254
AT1G70460 (pp) AT5G51270	732.248
AT1G70460 (pp) AT4G26770	434.314
AT5G18910 (pp) AT5G51270	430.457
AT3G46760 (pp) AT1G01450	420.959
AT3G04690 (pp) AT4G13000	380
AT5G62310 (pp) AT2G41970	360.076
AT1G08590 (pp) AT2G41970	294.122
AT4G13000 (pp) AT1G23540	288.112
AT4G26770 (pp) AT5G18910	255.296
AT5G51270 (pp) AT2G29000	243.449
AT3G46760 (pp) AT1G23540	241.23
AT1G70460 (pp) AT1G16440	222.063
AT4G13000 (pp) AT1G01450	212.262
AT5G65090 (pp) AT2G41970	192
AT5G62310 (pp) AT1G27740	192
AT5G40510 (pp) AT1G08590	192
AT5G18910 (pp) AT5G53200	192
AT5G04960 (pp) AT2G41970	192
AT4G18640 (pp) AT2G41970	192
AT4G16350 (pp) AT2G41970	192
AT4G07960 (pp) AT1G16440	192
AT4G02270 (pp) AT2G41970	192
AT3G49960 (pp) AT2G41970	192
AT3G13782 (pp) AT2G41970	192
AT3G04690 (pp) AT1G61440	192
AT1G70460 (pp) AT4G25220	192
AT1G61860 (pp) AT5G62310	192
AT1G34330 (pp) AT1G16440	192
AT1G30870 (pp) AT2G41970	192
AT1G16360 (pp) AT1G01450	192
AT1G79250 (pp) AT1G16440	179.392
AT2G28440 (pp) AT5G51270	179.089
AT2G17590 (pp) AT5G51270	179.089
AT1G73860 (pp) AT5G51270	177.35
AT5G15890 (pp) AT2G41970	177
AT5G13990 (pp) AT2G41970	177
AT4G26320 (pp) AT2G41970	177
AT2G47540 (pp) AT2G41970	177
AT2G45750 (pp) AT2G41970	177
AT1G01750 (pp) AT2G41970	177
AT3G46760 (pp) AT1G29230	175.363
AT1G63930 (pp) AT5G18910	171.573
AT1G70460 (pp) AT2G41970	167.888
AT5G51270 (pp) AT5G62310	161.156
AT1G30850 (pp) AT2G41970	154.764
AT4G26770 (pp) AT2G29000	153.83
AT4G00680 (pp) AT2G41970	152.123
AT3G62680 (pp) AT2G41970	152.123
AT3G60330 (pp) AT2G41970	152.123
AT4G28850 (pp) AT1G70460	148.172
AT5G13150 (pp) AT2G41970	140.456
AT4G09990 (pp) AT2G41970	140.456
AT1G53680 (pp) AT2G41970	140.456
AT4G24580 (pp) AT5G51270	135.915
AT1G70460 (pp) AT5G62310	126.853
AT3G07070 (pp) AT2G41970	124.243
AT3G46760 (pp) AT5G51270	123.496
AT3G24715 (pp) AT4G26770	123.193
AT5G46670 (pp) AT5G18910	122.264
AT1G09170 (pp) AT2G41970	121.61
AT1G16440 (pp) AT5G51270	115.457
AT1G12040 (pp) AT2G41970	114.882
AT2G37670 (pp) AT1G16440	113.87
AT5G46670 (pp) AT2G29000	112.448
AT4G26770 (pp) AT5G62310	111.236
AT1G79860 (pp) AT1G16440	110.538
AT1G69240 (pp) AT2G41970	110.049
AT5G23030 (pp) AT2G41970	109.133
AT2G46860 (pp) AT5G51270	107.232
AT2G46860 (pp) AT2G41970	107.216
AT5G61550 (pp) AT2G41970	107.094
AT5G18910 (pp) AT1G01450	104.488
AT4G03330 (pp) AT2G41970	100.716
AT2G41970 (pp) AT1G63450	97.9325
AT5G22410 (pp) AT2G41970	97.815
AT5G06640 (pp) AT2G41970	97.815
AT2G34910 (pp) AT2G41970	97.815
AT1G52660 (pp) AT2G41970	97.815
AT4G03330 (pp) AT5G51270	95.5101
AT5G06640 (pp) AT1G70460	94.185
AT1G70460 (pp) AT5G22410	94.185
AT1G70460 (pp) AT2G34910	94.185
AT1G52660 (pp) AT1G70460	94.185
AT1G70460 (pp) AT1G48930	91.827
AT1G12560 (pp) AT1G70460	91.827
AT2G29000 (pp) AT1G01450	91.6713
AT4G26770 (pp) AT1G16440	86.8252
AT5G57540 (pp) AT2G41970	85.7266
AT5G67400 (pp) AT1G70460	85.185
AT5G61350 (pp) AT1G70460	85.185
AT5G57530 (pp) AT1G70460	85.185
AT5G35190 (pp) AT1G70460	85.185
AT5G19800 (pp) AT1G70460	85.185
AT5G05500 (pp) AT1G70460	85.185
AT4G40090 (pp) AT1G70460	85.185
AT4G25790 (pp) AT1G70460	85.185
AT3G12540 (pp) AT1G70460	85.185
AT2G03720 (pp) AT1G70460	85.185
AT1G70460 (pp) AT5G58010	85.185
AT1G70460 (pp) AT4G34580	85.185
AT1G70460 (pp) AT3G54870	85.185
AT1G70460 (pp) AT3G10710	85.185
AT1G70460 (pp) AT1G62980	85.185
AT1G70460 (pp) AT1G18940	85.185
AT2G18130 (pp) AT1G01450	82.9015
AT5G67400 (pp) AT2G41970	82.815
AT5G61350 (pp) AT2G41970	82.815
AT5G58010 (pp) AT2G41970	82.815
AT5G57530 (pp) AT2G41970	82.815
AT5G35190 (pp) AT2G41970	82.815
AT5G19800 (pp) AT2G41970	82.815
AT5G05500 (pp) AT2G41970	82.815
AT4G40090 (pp) AT2G41970	82.815
AT4G34580 (pp) AT2G41970	82.815
AT4G25790 (pp) AT2G41970	82.815
AT3G54870 (pp) AT2G41970	82.815
AT3G12540 (pp) AT2G41970	82.815
AT3G10710 (pp) AT2G41970	82.815
AT2G41970 (pp) AT1G18940	82.815
AT2G03720 (pp) AT2G41970	82.815
AT1G62980 (pp) AT2G41970	82.815
AT1G79860 (pp) AT5G62310	81.4623
AT2G18130 (pp) AT1G29230	79.9015
AT1G12040 (pp) AT5G51270	78.5418
AT1G69240 (pp) AT5G51270	77.0804
AT2G35890 (pp) AT5G62310	76.1266
AT2G35890 (pp) AT5G51270	75.2012
AT3G07070 (pp) AT5G51270	74.4895
AT5G51270 (pp) AT1G09170	71.9792
AT4G31250 (pp) AT1G70460	71.7663
AT3G46760 (pp) AT4G25160	71.5915
AT1G48930 (pp) AT2G41970	71.4816
AT1G12560 (pp) AT2G41970	71.4816
AT1G30850 (pp) AT5G51270	68.9073
AT4G33730 (pp) AT2G41970	66.9778
AT5G46670 (pp) AT4G13000	63.6259
AT4G29180 (pp) AT2G41970	63.2
AT2G45890 (pp) AT2G41970	63.2
AT2G20520 (pp) AT2G41970	63.2
AT1G70460 (pp) AT5G57540	63.1632
AT4G24580 (pp) AT4G25160	62.9896
AT2G37670 (pp) AT5G51270	62.0929
AT1G70460 (pp) AT5G49270	61.3051
AT5G49270 (pp) AT2G41970	59.8933
AT4G25160 (pp) AT1G63450	59.5367
AT5G49270 (pp) AT5G62310	57.5341
AT4G25160 (pp) AT5G62310	56.2087
AT1G16440 (pp) AT4G33730	55.5399
AT1G70460 (pp) AT1G63450	55.1518
AT1G16440 (pp) AT5G23030	54.7846
AT1G30850 (pp) AT1G70460	51.8335
AT2G35890 (pp) AT1G30850	49.2803
AT4G25160 (pp) AT5G61550	49.2442
AT4G31250 (pp) AT2G41970	48.2758
AT5G18910 (pp) AT1G23540	47.5651
AT4G24580 (pp) AT1G23540	47.352
AT1G16440 (pp) AT5G62310	47.1121
AT2G45890 (pp) AT1G16440	46.4633
AT1G16440 (pp) AT4G29180	46.4633
AT1G16440 (pp) AT2G20520	46.4633
AT4G28850 (pp) AT5G61550	43.8282
AT5G18910 (pp) AT1G29230	43.3271
AT5G62310 (pp) AT5G57540	43.1101
AT4G03330 (pp) AT4G31250	42.768
AT1G70460 (pp) AT4G33730	41.0487
AT4G31250 (pp) AT2G46860	40.9683
AT1G12040 (pp) AT1G70460	40.8889
AT1G70460 (pp) AT3G07070	40.4256
AT1G23540 (pp) AT2G29000	40.4151
AT2G29000 (pp) AT1G29230	40.2604
AT4G31250 (pp) AT3G62680	39.8775
AT4G31250 (pp) AT3G60330	39.8775
AT4G00680 (pp) AT4G31250	39.8775
AT4G25160 (pp) AT1G16440	39.395
AT5G61550 (pp) AT1G70460	39.2694
AT4G31250 (pp) AT5G13150	38.7822
AT4G31250 (pp) AT1G53680	38.7822
AT4G09990 (pp) AT4G31250	38.7822
AT1G70460 (pp) AT2G46860	38.619
AT5G61550 (pp) AT1G16440	38.2216
AT1G70460 (pp) AT1G09170	38.0128
AT3G46760 (pp) AT5G18910	35.6681
AT1G70460 (pp) AT1G69240	35.2
AT2G28440 (pp) AT1G23540	34.867
AT2G17590 (pp) AT1G23540	34.867
AT2G45890 (pp) AT1G70460	34.3849
AT1G70460 (pp) AT4G29180	34.3849
AT1G70460 (pp) AT2G20520	34.3849
AT5G49270 (pp) AT1G08590	34.0704
AT1G73860 (pp) AT1G23540	34.017
AT3G46760 (pp) AT3G24715	33.3955
AT4G03330 (pp) AT1G70460	32.7222
AT5G46670 (pp) AT2G18130	29.197
AT5G23030 (pp) AT5G62310	28.0821
AT4G03330 (pp) AT1G16440	27.2513
AT4G31250 (pp) AT4G29180	26.9978
AT4G31250 (pp) AT2G45890	26.9978
AT4G31250 (pp) AT2G20520	26.9978
AT4G25160 (pp) AT5G51270	26.7789
AT4G25160 (pp) AT1G30850	26.2237
AT4G31250 (pp) AT4G33730	25.8976
AT4G25160 (pp) AT3G07070	25.8788
AT1G12040 (pp) AT1G16440	25.4516
AT4G25160 (pp) AT1G09170	24.4737
AT4G31250 (pp) AT5G49270	24.1383
AT5G61350 (pp) AT4G31250	24
AT5G57530 (pp) AT4G31250	24
AT5G19800 (pp) AT4G31250	24
AT5G05500 (pp) AT4G31250	24
AT4G31250 (pp) AT5G67400	24
AT4G31250 (pp) AT5G58010	24
AT4G31250 (pp) AT5G35190	24
AT4G31250 (pp) AT4G40090	24
AT4G31250 (pp) AT4G34580	24
AT4G31250 (pp) AT4G25790	24
AT4G31250 (pp) AT3G54870	24
AT4G31250 (pp) AT3G12540	24
AT4G31250 (pp) AT3G10710	24
AT4G31250 (pp) AT2G03720	24
AT4G31250 (pp) AT1G62980	24
AT4G31250 (pp) AT1G18940	24
AT4G31250 (pp) AT1G48930	23.2381
AT1G12560 (pp) AT4G31250	23.2381
AT4G29180 (pp) AT5G62310	22.8184
AT2G45890 (pp) AT5G62310	22.8184
AT2G20520 (pp) AT5G62310	22.8184
AT3G07070 (pp) AT1G16440	20.9392
AT1G48930 (pp) AT1G08590	20.5467
AT1G12560 (pp) AT1G08590	20.5467
AT1G63930 (pp) AT1G29230	20.4269
AT1G69240 (pp) AT1G16440	19.9071
AT1G30850 (pp) AT1G16440	19.7691
AT3G24715 (pp) AT5G18910	19.3887
AT1G16440 (pp) AT1G09170	17.8469
AT3G46760 (pp) AT2G29000	16.8594
AT4G25160 (pp) AT4G26770	16.3227
AT1G79250 (pp) AT2G35890	16.2525
AT2G37670 (pp) AT4G25160	16.0376
AT5G13990 (pp) AT1G08590	15
AT4G26320 (pp) AT1G08590	15
AT2G47540 (pp) AT1G08590	15
AT2G45750 (pp) AT1G08590	15
AT1G08590 (pp) AT5G15890	15
AT1G01750 (pp) AT1G08590	15
AT4G24580 (pp) AT5G18910	14.5514
AT1G73860 (pp) AT5G18910	14
AT5G13150 (pp) AT1G08590	13.9048
AT4G09990 (pp) AT1G08590	13.9048
AT1G53680 (pp) AT1G08590	13.9048
AT1G69240 (pp) AT5G62310	13.9
AT1G09170 (pp) AT5G62310	13.1872
AT4G26770 (pp) AT5G51270	12.4054
AT1G30850 (pp) AT5G62310	11.7872
AT2G28440 (pp) AT5G18910	11.5333
AT2G17590 (pp) AT5G18910	11.5333
AT1G23540 (pp) AT1G01450	10.8889
AT5G46670 (pp) AT1G23540	10.4226
AT1G23540 (pp) AT1G29230	10.2222
AT5G46670 (pp) AT1G29230	9.8442
AT5G61550 (pp) AT1G63450	9.61905
AT5G61550 (pp) AT1G69240	9.57189
AT4G24580 (pp) AT3G24715	9.37823
AT4G24580 (pp) AT2G29000	9.05618
AT1G29230 (pp) AT1G01450	9
AT5G61550 (pp) AT1G09170	8.83856
AT5G61550 (pp) AT3G07070	8.43856
AT5G61550 (pp) AT4G33730	8.26452
AT5G61550 (pp) AT4G29180	8.19785
AT5G61550 (pp) AT2G45890	8.19785
AT5G61550 (pp) AT2G20520	8.19785
AT1G73860 (pp) AT2G29000	8
AT2G28440 (pp) AT2G29000	7.86667
AT2G17590 (pp) AT2G29000	7.86667
AT5G46670 (pp) AT1G01450	7.8442
AT2G28440 (pp) AT3G24715	7.38872
AT2G17590 (pp) AT3G24715	7.38872
AT5G18910 (pp) AT2G29000	5.33333

## Sheet: Statistics
statistics of the net work of Fig.4 was anzlysized using cytoscape

## Sheet: Explanation for Fig4
In Fig. 4 the larger of the node indicates the lower of its edge; while the brighter of the color of the edge indicates the lower of edgebetweenness
