# Supplementary material for: Genome-wide co-expression analysis predicts protein kinases as important regulators of phosphate deficiency-induced root hair remodeling in Arabidopsis
Source: BMC Genomics. 2013 Apr 1;14:210. doi: 10.1186/1471-2164-14-210 (PMC3636113; doi:10.1186/1471-2164-14-210)
Supplement: Additional file 18 — A subset of 75 Genes from the root epidermal ‘core’ genes fished for the co-expression network in Arabidopsis roots. [file 1471-2164-14-210-S18.xls]

## Sheet: Title page
#uniqE1,2 and 3 mean unique read number from three biological repeats of control, while #uniqP1,2 and 3 mean unique read from three biological repeats of minus Pi. RPKM E1,2 and 3 mean three biological repeats from control (ES medium [21] ), RPKM referrs to reads per 1kb of exon model per million mapped reads[21];while RPKM P1,2 and 3 mean three biological repeats from minus Pi medium. P (t-test)…

## Sheet: 75 epidermal core genes
Locus	cDNA length(Kb)	#uniqE1	#uniqE2	#uniqE3	RPKM E1	RPKME2	RPKME3		#uniqP1	#uniqP2	#uniqP3	RPKM P1	RPKMP2	RPKMP3	P (t-test)	Fold (minus Pi/control)
AT5G05500	0.73	522	562	646	46.746	47.7995	48.9656		1231	1222	1121	80.6118	83.4893	82.5844	1.07562e-05	1.71893
AT1G16360	1.203	26	31	33	1.41288	1.59995	1.51785		54	50	49	2.14581	2.07294	2.19051	0.00135535	1.41464
AT1G62980	1.002	422	499	408	27.5322	30.9202	22.5307		1438	1179	1086	68.6048	58.6852	58.2878	0.00166138	2.29156
AT4G28850	1.096	126	129	128	7.51548	7.30784	6.46221		735	615	657	32.0583	27.9864	32.2381	0.00228322	4.33547
AT3G12540	1.583	128	126	173	5.28598	4.94196	6.0471		312	281	239	9.42187	8.85336	8.11956	0.002679	1.62179
AT1G01750	0.769	538	546	740	45.7354	44.0835	53.246		1177	1049	1102	73.1667	68.0349	77.0674	0.0029163	1.52566
AT3G54870	3.497	173	222	218	3.23405	3.94155	3.44939		428	427	341	5.85075	6.08996	5.24414	0.00293346	1.6174
AT4G16350	0.93	107	103	123	7.52138	6.87645	7.31819		254	217	203	13.0561	11.6375	11.7389	0.00349802	1.67768
AT1G12560	1.033	463	543	605	29.3007	32.6369	32.4068		1046	991	821	48.4055	47.8471	42.7423	0.00433645	1.47327
AT4G00680	0.698	346	374	425	32.4054	33.268	33.6911		937	799	811	64.1723	57.0918	62.4857	0.00464229	1.84925
AT4G40090	0.748	1052	1069	1062	91.9413	88.7332	78.5606		3019	2420	2368	192.941	161.36	170.253	0.004749	2.02347
AT5G40510	1.391	1112	1249	1326	52.2606	55.7501	52.747		2012	1822	1641	69.1456	65.3287	63.4449	0.0056309	1.23116
AT1G30870	1.238	1317	1584	1476	69.5443	79.441	65.9701		3429	3063	2514	132.407	123.398	109.209	0.00607067	1.69809
AT4G02270	0.748	1043	1112	1099	91.1548	92.3024	81.2976		3421	3142	2496	218.633	209.501	179.456	0.00672614	2.29492
AT5G65090	1.971	150	174	217	4.97509	5.48116	6.09193		311	290	298	7.54288	7.33827	8.13102	0.00734069	1.39062
AT3G49960	1.296	936	1150	1113	47.2136	55.0938	47.5195		2817	2795	2094	103.907	107.562	86.8934	0.00834914	1.99138
AT1G30850	1.218	40	55	55	2.14689	2.80366	2.4986		96	98	77	3.7678	4.01293	3.39984	0.00887079	1.50092
AT1G63930	1.443	78	97	81	3.53366	4.17364	3.10599		184	164	152	6.09558	5.66839	5.6649	0.00914572	1.6118
AT2G03720	0.846	171	192	224	13.2136	14.091	14.6507		502	418	375	28.3659	24.6427	23.8384	0.00929799	1.83164
AT5G19800	0.291	33	26	35	7.4134	5.54741	6.65513		107	97	72	17.5774	16.625	13.3062	0.00986173	2.42194
AT5G49270	2.15	461	531	639	14.0171	15.3344	16.4454		933	851	738	20.7447	19.7412	18.4601	0.0105374	1.28712
AT2G46860	0.908	130	154	156	9.35953	10.5304	9.50649		646	476	546	34.0103	26.1459	32.3387	0.0112469	3.14647
AT5G04960	1.933	1100	1193	1045	37.2013	38.3194	29.9134		3214	3130	2242	79.4836	80.7597	62.3762	0.0115847	2.11146
AT5G67400	1.218	2325	2256	2000	124.788	115.001	90.8582		6274	5815	4237	246.241	238.114	187.08	0.011599	2.03067
AT2G45890	1.585	234	228	300	9.65124	8.93132	10.4731		450	374	378	13.5721	11.7686	12.8256	0.0121797	1.31356
AT5G22410	1.271	173	192	245	8.8981	9.3792	10.666		549	421	494	20.6486	16.5203	20.9024	0.0124736	2.00638
AT5G06640	2.07	3457	4146	2847	109.397	124.567	76.3431		10663	9377	6636	246.779	226.172	172.757	0.0181803	2.08087
AT4G03330	1.252	78	68	96	4.07274	3.37221	4.24276		211	153	159	8.05641	6.09494	6.8298	0.0185593	1.79515
AT1G48930	2.097	735	800	880	22.9132	23.6865	23.2202		1773	1597	1299	40.4179	37.983	33.3139	0.020548	1.60004
AT3G10710	1.686	489	579	573	18.9604	21.3222	18.8052		1331	1215	918	37.7384	35.9419	29.282	0.021472	1.74253
AT4G34580	2.767	525	526	612	12.4036	11.8028	12.2384		1443	1182	1010	24.9299	21.3055	19.6303	0.0232863	1.80727
AT4G07960	2.622	202	263	384	5.03634	6.22778	8.10364		603	552	569	10.9938	10.5	11.6706	0.0241869	1.71235
AT4G26770	1.741	75	99	105	2.81617	3.53058	3.33712		140	148	144	3.84408	4.2398	4.44815	0.0281193	1.29411
AT3G62680	1.173	1743	1832	1563	97.1395	96.97	73.7297		4857	3482	3230	197.94	148.052	148.088	0.0290645	1.84469
AT4G24580	2.802	286	285	328	6.67259	6.31519	6.4772		485	421	388	8.27441	7.4937	7.44696	0.0304166	1.19266
AT1G34330	1.038	38	46	82	2.39322	2.75151	4.37118		136	99	121	6.26333	4.75686	6.26907	0.0320432	1.81688
AT5G57540	0.855	115	117	149	8.79283	8.4963	9.64277		410	280	376	22.9235	16.3333	23.6503	0.033297	2.33579
AT4G25220	1.75	173	160	104	6.46256	5.67665	3.28834		376	322	254	10.271	9.17699	7.80568	0.0333183	1.76656
AT1G12040	2.444	1836	1783	1550	49.1098	45.296	35.0923		4783	3947	2905	93.5541	80.5468	63.9235	0.0341143	1.83805
AT1G69240	1.49	172	158	177	7.54638	6.58386	6.57308		403	342	265	12.9295	11.4478	9.56478	0.0348447	1.63945
AT1G79860	1.711	54	62	92	2.0632	2.24984	2.97522		144	108	135	4.02324	3.14816	4.24325	0.0357062	1.56617
AT3G60330	3.369	1170	1214	1265	22.9381	22.6087	20.9671		3206	2695	2063	46.0267	40.1467	33.133	0.0389719	1.79371
AT2G37670	2.712	116	121	141	2.79618	2.77017	2.87681		202	174	186	3.56062	3.19994	3.6884	0.039305	1.23757
AT5G57530	1.062	327	373	390	20.1289	21.8069	20.3199		901	625	745	40.5568	29.352	37.7265	0.0430941	1.72892
AT1G52660	1.14	113	101	139	6.47993	5.50081	6.7467		271	196	187	11.3639	8.57499	8.8217	0.0480113	1.53575
AT4G25790	0.786	196	266	162	16.3016	21.0121	11.4044		803	720	406	48.8378	45.687	27.7791	0.0484391	2.51044
AT3G07070	1.649	166	161	186	6.58088	6.06199	6.24128		433	304	296	12.5525	9.19465	9.65353	0.0552861	1.66281
AT5G53200	0.645	6	5	7	0.608119	0.481305	0.60051		4	6	5	0.296458	0.463953	0.416894	0.0594586	0.696658
AT4G33730	0.519	71	66	51	8.94309	7.89563	5.43731		213	144	115	19.6189	13.8381	11.9164	0.0620502	2.03688
AT5G35190	0.987	2058	2457	2631	136.375	154.56	147.498		5408	3926	3624	262.025	198.439	197.681	0.0676773	1.50113
AT2G28440	0.807	98	102	106	7.9387	7.8476	7.26799		186	178	131	11.018	11.0009	8.72998	0.0685163	1.33376
AT2G47540	0.657	408	452	560	40.5968	42.7153	47.1633		788	637	778	57.3356	48.3567	63.6839	0.083386	1.29815
AT2G34910	1.329	267	282	362	13.1336	13.1745	15.0718		306	285	322	11.0068	10.6955	13.0626	0.0891041	0.840139
AT1G73860	3.46	181	242	311	3.41979	4.34259	4.97354		420	364	338	5.80279	5.24696	5.25359	0.103814	1.28011
AT4G29180	2.985	421	437	520	9.22007	9.08965	9.63919		925	756	588	14.8136	12.6316	10.5937	0.107418	1.36102
AT1G53680	0.675	205	175	293	19.8539	16.097	24.0185		469	305	358	33.2149	22.5361	28.523	0.10872	1.40528
AT2G20520	0.799	56	33	71	4.58182	2.56435	4.91692		254	92	179	15.1967	5.7428	12.0482	0.120685	2.7346
AT5G61350	2.529	181	170	209	4.67871	4.17359	4.57277		314	293	219	5.93532	5.77832	4.65705	0.121677	1.21941
AT4G09990	1.112	373	407	547	21.9281	22.7248	27.2185		758	555	667	32.5858	24.8926	32.2579	0.129584	1.24857
AT3G13782	0.954	154	158	233	10.5528	10.283	13.5142		291	236	294	14.5817	12.338	16.5735	0.131909	1.26618
AT2G45750	2.136	621	643	838	19.0058	18.6904	21.7082		1045	872	984	23.3872	20.3609	24.7747	0.139701	1.1535
AT5G13990	2.325	415	445	468	11.6687	11.8836	11.1379		770	735	515	15.8318	15.7669	11.9124	0.147746	1.25428
AT1G09170	3.033	130	194	268	2.802	3.97136	4.88927		348	284	287	5.48492	4.67012	5.08891	0.177016	1.30708
AT5G13150	2.102	199	212	285	6.18895	6.262	7.50229		327	320	287	7.43667	7.59276	7.34285	0.196103	1.12124
AT4G18640	2.861	826	883	1065	18.8738	19.1625	20.5974		1272	1230	1029	21.2536	21.4422	19.3425	0.259201	1.05807
AT5G23030	0.926	45	30	57	3.17686	2.0115	3.40601		69	60	62	3.56206	3.23164	3.60078	0.297204	1.20945
AT1G18940	1.581	116	117	131	4.79648	4.59477	4.58481		227	153	143	6.86369	4.82661	4.86429	0.329377	1.1845
AT3G46760	1.014	24	34	33	1.54728	2.08186	1.80077		49	37	37	2.31005	1.81989	1.96236	0.357028	1.12199
AT5G15890	1.681	217	236	337	8.43895	8.74763	11.1484		321	293	234	9.1563	8.71765	7.4947	0.387201	0.895313
AT5G46670	0.999	0	0	0	0	0	0		0	0	1	0	0	0.0538332	0.42265	#DIV/0!
AT1G27740	1.125	99	96	184	5.7528	5.2982	9.04997		142	103	149	6.03392	4.56633	7.12277	0.605669	0.881699
AT4G26320	0.371	240	286	371	42.2896	47.8632	55.3327		344	225	399	44.3249	30.2476	57.8381	0.656553	0.910129
AT5G58010	1.019	371	390	499	23.8011	23.763	27.0962		561	491	482	26.3179	24.032	25.4383	0.788115	1.01511
AT2G17590	2.051	51	70	71	1.62555	2.11906	1.91547		86	79	60	2.00445	1.92107	1.57326	0.796295	0.971505
AT1G63450	3.161	261	286	371	5.39775	5.61761	6.49428		391	387	313	5.91311	6.10617	5.32519	0.900149	0.990567
