# Supplementary material for: Genome-wide co-expression analysis predicts protein kinases as important regulators of phosphate deficiency-induced root hair remodeling in Arabidopsis
Source: BMC Genomics. 2013 Apr 1;14:210. doi: 10.1186/1471-2164-14-210 (PMC3636113; doi:10.1186/1471-2164-14-210)
Supplement: Additional file 19 — GO enrichment analysis of the six fished genes involved in the co-expression network REPKPP1A. [file 1471-2164-14-210-S19.xls]

## Sheet: 6 partnar topgo
Term Name	GOID	Term Type	elim(P<0.01)
mucilage biosynthetic process involved in seed coat development	GO:0048354	Biological process	0.000892538
trichome branching	GO:0010091	Biological process	0.00410018
microtubule-based movement	GO:0007018	Biological process	0.00836369
