# Supplementary material for: Genome-wide co-expression analysis predicts protein kinases as important regulators of phosphate deficiency-induced root hair remodeling in Arabidopsis
Source: BMC Genomics. 2013 Apr 1;14:210. doi: 10.1186/1471-2164-14-210 (PMC3636113; doi:10.1186/1471-2164-14-210)
Supplement: Additional file 20 — GO enrichment analysis of the 69 fished genes involved in the co-expression network REPKPP1B. [file 1471-2164-14-210-S20.xls]

## Sheet: 69 topgo
Term Name	GOID	Term Type	elim(P<0.01)
root hair cell differentiation	GO:0048765	Biological process	2.2734e-12
trichoblast differentiation	GO:0010054	Biological process	6.20043e-05
xyloglucan metabolic process	GO:0010411	Biological process	6.20043e-05
root hair cell tip growth	GO:0048768	Biological process	0.00042887
cell tip growth	GO:0009932	Biological process	0.000750658
unidimensional cell growth	GO:0009826	Biological process	0.00130098
plant-type cell wall modification involved in multidimensional cell growth	GO:0009831	Biological process	0.00130822
root hair elongation	GO:0048767	Biological process	0.00141101
vesicle docking involved in exocytosis	GO:0006904	Biological process	0.00162779
activation of Rho GTPase activity	GO:0032862	Biological process	0.00205345
negative regulation of Rho protein signal transduction	GO:0035024	Biological process	0.00205345
plant-type cell wall loosening	GO:0009828	Biological process	0.00236667
response to oxidative stress	GO:0006979	Biological process	0.00259957
cell morphogenesis involved in differentiation	GO:0000904	Biological process	0.00291317
plant-type cell wall organization	GO:0009664	Biological process	0.00339313
pollen tube adhesion	GO:0009865	Biological process	0.00410274
regulation of microtubule polymerization or depolymerization	GO:0031110	Biological process	0.00614789
structural constituent of cell wall	GO:0005199	molecular Function	4.32576e-05
peroxidase activity	GO:0004601	molecular Function	6.17559e-05
xyloglucan endotransglucosylase activity	GO:0080039	molecular Function	6.20043e-05
actin binding	GO:0003779	molecular Function	0.000361306
Rho guanyl-nucleotide exchange factor activity	GO:0005089	molecular Function	0.00042887
Rho GTPase binding	GO:0017048	molecular Function	0.00205345
heme binding	GO:0020037	molecular Function	0.00302505
microtubule motor activity	GO:0003777	molecular Function	0.00818961
endomembrane system	GO:0012505	subcellular localiztion	5.07027e-07
extracellular region	GO:0005576	subcellular localiztion	3.32583e-05
pollen tube	GO:0090406	subcellular localiztion	0.00010332
cell wall	GO:0005618	subcellular localiztion	0.000142206
exocyst	GO:0000145	subcellular localiztion	0.00162779
exocytic vesicle	GO:0070382	subcellular localiztion	0.00410274
